# Supplementary material for: Mechano-adaptive meta-gels through synergistic chemical and physical information-processing
Source: Nat Commun. 2024 Oct 17;15:8957. doi: 10.1038/s41467-024-53368-1 (PMC11487081; doi:10.1038/s41467-024-53368-1)
Supplement: Supplementary file 8 — Source Data [file 41467_2024_53368_MOESM8_ESM.xlsx]

## Sheet: Fig. 3e
Time (a.u.)	Strain (%)	Gap (mm)
0	0	0.5
0.01	0.155682	0.492162
0.02	0.311364	0.484408
0.03	0.467045	0.476723
0.04	0.622727	0.46914
0.05	0.778409	0.461612
0.06	0.934091	0.454188
0.07	1.08977	0.446822
0.08	1.24545	0.439547
0.09	1.40114	0.432336
0.1	1.55682	0.425208
0.11	1.7125	0.418147
0.12	1.86818	0.411163
0.13	2.02386	0.404247
0.14	2.17955	0.397405
0.15	2.33523	0.39063
0.16	2.49091	0.383925
0.17	2.64659	0.377287
0.18	2.80227	0.370717
0.19	2.95795	0.364213
0.2	3.11364	0.357774
0.21	3.26932	0.3514
0.22	3.425	0.345089
0.23	3.58068	0.338842
0.24	3.73636	0.332657
0.25	3.89205	0.326532
0.26	4.04773	0.320469
0.27	4.20341	0.314465
0.28	4.35909	0.308521
0.29	4.51477	0.302635
0.3	4.67045	0.296806
0.31	4.82614	0.291034
0.32	4.98182	0.285319
0.33	5.1375	0.279659
0.34	5.29318	0.274054
0.35	5.44886	0.268503
0.36	5.60455	0.263006
0.37	5.76023	0.257561
0.38	5.91591	0.252169
0.39	6.07159	0.246828
0.4	6.22727	0.241538
0.41	6.38295	0.236299
0.42	6.53864	0.231109
0.43	6.69432	0.225968
0.44	6.85	0.220876
0.45	7.00568	0.215832
0.46	7.16136	0.210835
0.47	7.31705	0.205885
0.48	7.47273	0.200981
0.49	7.62841	0.196123
0.5	7.78409	0.19131
0.51	7.93977	0.186542
0.52	8.09545	0.181818
0.53	8.25114	0.177137
0.54	8.40682	0.1725
0.55	8.5625	0.167905
0.56	8.71818	0.163352
0.57	8.87386	0.158841
0.58	9.02955	0.15437
0.59	9.18523	0.149941
0.6	9.34091	0.145551
0.61	9.49659	0.141202
0.62	9.65227	0.136891
0.63	9.80795	0.132619
0.64	9.96364	0.128386
0.65	10.1193	0.12419
0.66	10.275	0.120032
0.67	10.4307	0.115911
0.68	10.5864	0.111826
0.69	10.742	0.107778
0.7	10.8977	0.103766
0.71	11.0534	0.0997885
0.72	11.2091	0.0958463
0.73	11.3648	0.0919387
0.74	11.5205	0.0880684
0.75	11.6761	0.0842266
0.76	11.8318	0.0804223
0.77	11.9875	0.076648
0.78	12.1432	0.0729088
0.79	12.2989	0.0692
0.8	12.4545	0.0655247
0.81	12.6102	0.0618798
0.82	12.7659	0.0582673
0.83	12.9216	0.0546847
0.84	13.0773	0.051133
0.85	13.233	0.0476124
0.86	13.3886	0.0441205
0.87	13.5443	0.0406593
0.88	13.7	0.0372264
0.89	13.8557	0.0338234
0.9	14.0114	0.0304481
0.91	14.167	0.0271021
0.92	14.3227	0.0237833
0.93	14.4784	0.020493
0.94	14.6341	0.0172294
0.95	14.7898	0.0139937
0.96	14.9455	0.0107832
0.97	15.1011	0.00760274
0.98	15.2568	0.0044441
0.99	15.4125	0.00131625
1	15.5682	-0.001791
1.01	15.5682	-0.00181923
1.02	15.5682	-0.00175369
1.03	15.5682	-0.00182469
1.04	15.5682	-0.00174555
1.05	15.5682	-0.00183249
1.06	15.5682	-0.00173743
1.07	15.5682	-0.00184111
1.08	15.5682	-0.00172804
1.09	15.5682	-0.00185123
1.1	15.5682	-0.00171676
1.11	15.5682	-0.00186323
1.12	15.5682	-0.0017029
1.13	15.5682	-0.0018773
1.14	15.5682	-0.00168511
1.15	15.5682	-0.00189299
1.16	15.5682	-0.00171154
1.17	15.5682	-0.00186771
1.18	15.5682	-0.00172971
1.19	15.5682	-0.00184805
1.2	15.5682	-0.00174385
1.21	15.5682	-0.00183268
1.22	15.5682	-0.00175489
1.23	15.5682	-0.00182064
1.24	15.5682	-0.00174093
1.25	15.5682	-0.00182022
1.26	15.5682	-0.00176388
1.27	15.5682	-0.00181098
1.28	15.5682	-0.00175508
1.29	15.5682	-0.00181004
1.3	15.5682	-0.00175491
1.31	15.5682	-0.00181023
1.32	15.5682	-0.00175563
1.33	15.5682	-0.00181362
1.34	15.5682	-0.00176868
1.35	15.5682	-0.00180014
1.36	15.5682	-0.00176826
1.37	15.5682	-0.00180297
1.38	15.5682	-0.00177616
1.39	15.5682	-0.00179505
1.4	15.5682	-0.00178188
1.41	15.5682	-0.0017906
1.42	15.5682	-0.00177997
1.43	15.5682	-0.00179251
1.44	15.5682	-0.00177449
1.45	15.5682	-0.00179612
1.46	15.5682	-0.00177014
1.47	15.5682	-0.00179932
1.48	15.5682	-0.00176753
1.49	15.5682	-0.00180123
1.5	15.5682	-0.00176607
1.51	15.5682	-0.0018016
1.52	15.5682	-0.00177732
1.53	15.5682	-0.001794
1.54	15.5682	-0.00177523
1.55	15.5682	-0.00179505
1.56	15.5682	-0.00178186
1.57	15.5682	-0.00178828
1.58	15.5682	-0.00178676
1.59	15.5682	-0.00178366
1.6	15.5682	-0.00179009
1.61	15.5682	-0.00178052
1.62	15.5682	-0.00178479
1.63	15.5682	-0.00178872
1.64	15.5682	-0.00178637
1.65	15.5682	-0.0017854
1.66	15.5682	-0.00178299
1.67	15.5682	-0.00178999
1.68	15.5682	-0.00177774
1.69	15.5682	-0.00179382
1.7	15.5682	-0.00177431
1.71	15.5682	-0.00179339
1.72	15.5682	-0.00178321
1.73	15.5682	-0.00178976
1.74	15.5682	-0.00178008
1.75	15.5682	-0.00179017
1.76	15.5682	-0.00178536
1.77	15.5682	-0.00178467
1.78	15.5682	-0.00178934
1.79	15.5682	-0.001781
1.8	15.5682	-0.00178434
1.81	15.5682	-0.00178907
1.82	15.5682	-0.0017861
1.83	15.5682	-0.00178553
1.84	15.5682	-0.00178284
1.85	15.5682	-0.00179011
1.86	15.5682	-0.00177757
1.87	15.5682	-0.00179395
1.88	15.5682	-0.00177413
1.89	15.5682	-0.00179343
1.9	15.5682	-0.00178319
1.91	15.5682	-0.00178978
1.92	15.5682	-0.00178536
1.93	15.5682	-0.00178808
1.94	15.5682	-0.00178351
1.95	15.5682	-0.00178796
1.96	15.5682	-0.00177866
1.97	15.5682	-0.00179318
1.98	15.5682	-0.0017726
1.99	15.5682	-0.0017976
2	15.5682	-0.00176871
2.01	15.5682	-0.00180043
2.02	15.5682	-0.00177773
2.03	15.5682	-0.00179375
2.04	15.5682	-0.0017823
2.05	15.5682	-0.00179047
2.06	15.5682	-0.0017846
2.07	15.5682	-0.00178882
2.08	15.5682	-0.00178578
2.09	15.5682	-0.00178798
2.1	15.5682	-0.00178639
2.11	15.5682	-0.00178754
2.12	15.5682	-0.0017867
2.13	15.5682	-0.00178731
2.14	15.5682	-0.00178687
2.15	15.5682	-0.00178724
2.16	15.5682	-0.00178692
2.17	15.5682	-0.00178719
2.18	15.5682	-0.00178696
2.19	15.5682	-0.00178715
2.2	15.5682	-0.00178698
2.21	15.5682	-0.00178713
2.22	15.5682	-0.00178697
2.23	15.5682	-0.00178711
2.24	15.5682	-0.00178701
2.25	15.5682	-0.0017871
2.26	15.5682	-0.00178701
2.27	15.5682	-0.00178709
2.28	15.5682	-0.00178702
2.29	15.5682	-0.00178708
2.3	15.5682	-0.00178702
2.31	15.5682	-0.00178709
2.32	15.5682	-0.00178703
2.33	15.5682	-0.00178707
2.34	15.5682	-0.00178703
2.35	15.5682	-0.00178708
2.36	15.5682	-0.00178704
2.37	15.5682	-0.00178707
2.38	15.5682	-0.00178704
2.39	15.5682	-0.00178707
2.4	15.5682	-0.00178703
2.41	15.5682	-0.00178707
2.42	15.5682	-0.00178704
2.43	15.5682	-0.00178707
2.44	15.5682	-0.00178704
2.45	15.5682	-0.00178706
2.46	15.5682	-0.00178704
2.47	15.5682	-0.00178706
2.48	15.5682	-0.00178704
2.49	15.5682	-0.00178707
2.5	15.5682	-0.00178704
2.51	15.5682	-0.00178706
2.52	15.5682	-0.00178705
2.53	15.5682	-0.00178706
2.54	15.5682	-0.00178705
2.55	15.5682	-0.00178706
2.56	15.5682	-0.00178705
2.57	15.5682	-0.00178706
2.58	15.5682	-0.00178704
2.59	15.5682	-0.00178706
2.6	15.5682	-0.00178705
2.61	15.5682	-0.00178706
2.62	15.5682	-0.00178704
2.63	15.5682	-0.00178706
2.64	15.5682	-0.00178705
2.65	15.5682	-0.00178706
2.66	15.5682	-0.00178705
2.67	15.5682	-0.00178706
2.68	15.5682	-0.00178705
2.69	15.5682	-0.00178706
2.7	15.5682	-0.00178705
2.71	15.5682	-0.00178706
2.72	15.5682	-0.00178705
2.73	15.5682	-0.00178706
2.74	15.5682	-0.00178705
2.75	15.5682	-0.00178706
2.76	15.5682	-0.00178704
2.77	15.5682	-0.00178706
2.78	15.5682	-0.00178705
2.79	15.5682	-0.00178706
2.8	15.5682	-0.00178705
2.81	15.5682	-0.00178706
2.82	15.5682	-0.00178705
2.83	15.5682	-0.00178706
2.84	15.5682	-0.00178705
2.85	15.5682	-0.00178706
2.86	15.5682	-0.00178705
2.87	15.5682	-0.00178706
2.88	15.5682	-0.00178705
2.89	15.5682	-0.00178706
2.9	15.5682	-0.00178705
2.91	15.5682	-0.00178706
2.92	15.5682	-0.00178705
2.93	15.5682	-0.00178706
2.94	15.5682	-0.00178705
2.95	15.5682	-0.00178706
2.96	15.5682	-0.00178704
2.97	15.5682	-0.00178706
2.98	15.5682	-0.00178705
2.99	15.5682	-0.00178706
3	15.5682	-0.00178705

## Sheet: Fig. 3f
Gap (mm)	Relative Gap g0 / l0 (%)	Strain threshold (%)
0	0	0
0.1	0.5	2.05911
0.2	1	4.46658
0.3	1.5	7.33872
0.4	2	10.8484
0.5	2.5	15.2815
0.6	3	21.0289
0.7	3.5	29.3243
0.8	4	42.5883
0.9	4.5	71.8687
0.974	4.87	170.808

## Sheet: Fig. 4d
Before initiation												After reaction-diffusion front
Sample 1		Sample 2		Sample 3			Average					Sample 1		Sample 2		Sample 3			Average
Strain (%)	Stress (kPa)	Strain (%)	Stress (kPa)	Strain (%)	Stress (kPa)		Strain (%)	Stress (kPa)	Standard Error of Stress (kPa)			Strain (%)	Stress (kPa)	Strain (%)	Stress (kPa)	Strain (%)	Stress (kPa)		Strain (%)	Stress (kPa)	Standard Error of Stress (kPa)
0	8e-07	0	-9e-07	4e-06	-2.08e-06		0	-1.03781e-06	1.103e-06			0	1e-06	0	3e-06	0	2e-06		0	2e-06	5.7735e-07
0.34	0.211399	0.3375	0.294049	0.395051	0.0921864		0.465465	0.16114	0.0426212			0.85871	0.215032	1.10028	0.02271	1.02693	0.155769		0.38038	0.0536	0.02531
0.67875	0.0915082	0.67625	0.129426	0.791572	0.0492711		0.930931	0.0935073	0.0112252			1.72063	0.377611	2.20192	0.193008	2.05385	0.325387		0.76076	0.1072	0.05063
1.015	0.108992	1.015	0.0967289	1.18809	0.11126		1.3964	0.217477	0.0229718			2.57934	0.354905	3.30632	0.301546	3.08077	0.514532		1.14114	0.15732	0.06961
1.34875	0.250227	1.35	0.238418	1.58609	0.228199		1.86186	0.206038	0.0193915			3.43911	0.476611	4.40659	0.603543	4.10769	0.582879		1.52152	0.22178	0.07323
1.68125	0.234332	1.6825	0.192551	1.98556	0.212985		2.32733	0.238948	0.025039			4.29675	0.628745	5.50687	0.81494	5.1359	0.808582		1.9019	0.27325	0.06668
2.015	0.230472	2.015	0.147365	2.37618	0.250678		2.79279	0.266662	0.020754			5.15545	0.857627	6.6044	0.931425	6.16282	1.08742		2.28228	0.31038	0.05475
2.3525	0.282243	2.35125	0.195957	2.76681	0.289052		3.25826	0.231854	0.00847584			6.01308	1.09582	7.70467	1.0688	7.18847	1.19028		2.66266	0.3475	0.05831
2.69	0.316757	2.6875	0.223658	3.16038	0.232513		3.72372	0.226027	0.0394787			6.87286	1.23115	8.80494	1.22865	8.21411	1.34832		3.04304	0.40127	0.06764
3.025	0.227747	3.02375	0.228654	3.5569	0.161441		4.18919	0.286869	0.0233678			7.73049	1.38442	9.90659	1.47139	9.23975	1.42892		3.42342	0.44847	0.0602
3.3575	0.247502	3.35875	0.243413	3.9549	0.221841		4.65465	0.308104	0.0496993			8.5892	1.53383	11.0028	1.59082	10.2667	1.51975		3.8038	0.51402	0.03846
3.68875	0.31267	3.69	0.180743	4.34995	0.303584		5.12012	0.31073	0.0358822			9.44469	1.69754	12.1017	1.74795	11.2936	1.72865		4.18418	0.58365	0.02074
4.0225	0.239328	4.0225	0.23592	4.74352	0.210033		5.58559	0.36736	0.0196181			10.3045	1.82493	13.2006	1.94368	12.3192	1.86285		4.56456	0.6724	0.01986
4.3575	0.275431	4.35625	0.430288	5.13414	0.245683		6.05105	0.360774	0.019026			11.161	1.86239	14.3022	2.07856	13.3462	2.03383		4.94494	0.75839	0.0276
4.69375	0.294278	4.6925	0.397363	5.52477	0.409851		6.51652	0.403488	0.0262208			12.0208	1.97615	15.4011	2.38215	14.3705	2.18551		5.32533	0.84829	0.03649
5.02875	0.298138	5.02875	0.355129	5.92129	0.379878		6.98198	0.415888	0.00694614			12.8774	2.16484	16.5	2.54245	15.3962	2.34241		5.70571	0.9366	0.05209
5.36125	0.378292	5.3625	0.400769	6.31781	0.344229		7.44745	0.420375	0.0224904			13.735	2.29836	17.5975	2.54927	16.4231	2.55698		6.08609	1.01677	0.07116
5.6925	0.347184	5.69375	0.309943	6.71286	0.383965		7.91291	0.470742	0.0295967			14.5916	2.39214	18.6992	2.67165	17.4487	2.6771		6.46647	1.06728	0.07658
6.025	0.383287	6.02625	0.319707	7.10643	0.412803		8.37838	0.447122	0.0193786			15.4503	2.58242	19.7967	2.83764	18.4744	2.81766		6.84685	1.11492	0.07931
6.36125	0.461852	6.35875	0.387146	7.49558	0.455491		8.84384	0.430905	0.0253166			16.3079	2.7811	20.8984	3.07969	19.4987	2.96502		7.22723	1.16664	0.08368
6.69625	0.443232	6.69375	0.399634	7.88621	0.450496		9.30931	0.447352	0.0194629			17.1655	2.86557	21.9945	3.15303	20.5244	3.14349		7.60761	1.22467	0.08955
7.03125	0.425067	7.02875	0.418935	8.28125	0.416209		9.77477	0.496177	0.0348602			18.0232	3.04835	23.0948	3.23727	21.55	3.33014		7.98799	1.28422	0.09332
7.36375	0.414395	7.36375	0.367618	8.67925	0.38828		10.2402	0.476024	0.0525469			18.8819	3.25748	24.1937	3.58491	22.5769	3.40121		8.36837	1.34036	0.09584
7.69375	0.494095	7.69625	0.402132	9.07282	0.438688		10.7057	0.521064	0.0263733			19.7384	3.33173	25.2953	3.73341	23.6013	3.59149		8.74875	1.39173	0.09927
8.02625	0.547682	8.02625	0.451632	9.46492	0.514301		11.1712	0.545703	0.0130077			20.5971	3.42823	26.3942	3.79517	24.6269	3.73659		9.12913	1.45249	0.09863
8.36125	0.461398	8.36	0.470251	9.85555	0.434828		11.6366	0.564752	0.0147311			21.4526	3.47751	27.4931	3.94277	25.6526	3.78223		9.50951	1.51461	0.0983
8.69625	0.400998	8.69375	0.53224	10.2462	0.370341		12.1021	0.631169	0.0455467			22.3113	3.48296	28.5893	4.04358	26.6795	3.9791		9.88989	1.57254	0.09563
9.0325	0.403269	9.03	0.418253	10.6412	0.451631		12.5676	0.599431	0.0237204			23.1679	3.58128	29.6909	4.25203	27.7051	4.09944		10.2703	1.61712	0.10141
9.36375	0.446638	9.365	0.418253	11.0377	0.559487		13.033	0.592645	0.00495101			24.0266	3.69254	30.7898	4.47591	28.7295	4.24681		10.6507	1.66346	0.08927
9.69625	0.469118	9.69625	0.57402	11.4313	0.594909		13.4985	0.618291	0.0206291			24.8842	3.85375	31.8901	4.63509	29.7551	4.47364		11.031	1.70894	0.07744
10.0275	0.483196	10.0275	0.535192	11.8234	0.576744		13.964	0.634728	0.0274371			25.7419	4.079	32.9876	4.73091	30.7821	4.58422		11.4114	1.76295	0.07171
10.3625	0.542006	10.36	0.536782	12.2155	0.627606		14.4294	0.592166	0.0318736			26.5974	4.30266	34.0865	4.79154	31.8064	4.70548		11.7918	1.81444	0.07067
10.6963	0.55563	10.695	0.539733	12.6061	0.646453		14.8949	0.642621	0.0440837			27.4571	4.53654	35.1841	4.92051	32.8321	4.74113		12.1722	1.8712	0.07319
11.0325	0.540189	11.03	0.51135	13.0012	0.603538		15.3604	0.645888	0.0462904			28.3148	4.65757	36.2843	4.9716	33.8564	4.80698		12.5526	1.94108	0.079
11.365	0.515439	11.3638	0.569025	13.3962	0.588097		15.8258	0.669237	0.0144337			29.1724	4.57946	37.3832	5.05107	34.8821	5.01633		12.9329	2.01151	0.08341
11.695	0.584921	11.6963	0.529061	13.7898	0.558806		16.2913	0.737694	0.0155067			30.0279	4.46002	38.4835	5.23204	35.9103	5.15007		13.3133	2.07285	0.08251
12.0288	0.737055	12.0275	0.549724	14.1849	0.636235		16.7568	0.731796	0.00572579			30.8866	4.49317	39.5797	5.3785	36.9346	5.31106		13.6937	2.12709	0.08569
12.3625	0.648499	12.36	0.608988	14.574	0.666662		17.2222	0.722888	0.0207468			31.7442	4.66551	40.6799	5.57423	37.959	5.48431		14.0741	2.17591	0.084
12.6975	0.510898	12.695	0.577426	14.9646	0.537235		17.6877	0.75685	0.00604381			32.604	4.9364	41.7775	5.72387	38.9846	5.64689		14.4544	2.23203	0.07594
13.0325	0.585829	13.0288	0.589461	15.3582	0.560622		18.1532	0.738567	0.0116749			33.4606	5.25861	42.8778	5.83218	40.0116	5.78563		14.8348	2.30943	0.06888
13.365	0.623068	13.3638	0.612394	15.7547	0.665526		18.6186	0.763018	0.0232761			34.3182	5.38985	43.9753	5.93867	41.0385	5.79425		15.2152	2.39195	0.06935
13.695	0.622614	13.6963	0.708897	16.1498	0.715027		19.0841	0.821039	0.0336356			35.1748	5.37418	45.0756	5.97773	42.0641	5.90824		15.5956	2.47023	0.07333
14.0275	0.625339	14.0263	0.681195	16.5433	0.727969		19.5495	0.755045	0.0293897			36.0356	5.42209	46.1731	6.16392	43.0885	6.05493		15.976	2.54459	0.07981
14.3625	0.55949	14.3588	0.529061	16.934	0.719114		20.015	0.788235	0.0373528			36.8932	5.47409	47.2734	6.34625	44.1141	6.12532		16.3564	2.6168	0.08476
14.6975	0.60127	14.6938	0.643956	17.3231	0.779967		20.4805	0.855664	0.0174761			37.7509	5.57218	48.3709	6.36828	45.141	6.23703		16.7367	2.65366	0.08605
15.0313	0.694367	15.03	0.756354	17.7182	0.757034		20.9459	0.840982	0.0135484			38.6074	5.7082	49.4698	6.48431	46.168	6.34216		17.1171	2.68178	0.09336
15.365	0.655311	15.3638	0.72025	18.1132	0.717978		21.4114	0.801933	0.0128197			39.4651	5.77768	50.5673	6.63235	47.1936	6.57059		17.4975	2.72292	0.11361
15.695	0.619889	15.695	0.690959	18.5083	0.774972		21.8769	0.856361	0.0250084			40.3227	5.83626	51.6662	6.73885	48.218	6.72477		17.8779	2.7779	0.12788
16.0275	0.676201	16.0263	0.69164	18.9018	0.774972		22.3423	0.895871	0.0128165			41.1814	5.90029	52.7665	6.84739	49.2436	6.71955		18.2583	2.83877	0.1417
16.3613	0.737736	16.3588	0.788143	19.2925	0.774291		22.8078	0.869963	0.013494			42.039	6.01246	53.8668	6.95342	50.2692	6.84262		18.6386	2.90149	0.15687
16.6963	0.749543	16.695	0.746136	19.6831	0.72638		23.2733	0.92027	0.0466157			42.8956	6.15801	54.9643	7.0447	51.2962	6.88962		19.019	2.9618	0.16196
17.0313	0.711169	17.03	0.656672	20.0767	0.725245		23.7387	0.912819	0.00697609			43.7522	6.27313	56.0632	7.03426	52.3218	6.94139		19.3994	3.01021	0.15439
17.3638	0.701633	17.3638	0.729787	20.4717	0.836052		24.2042	0.909506	0.00360723			44.6109	6.41755	57.1607	7.09239	53.3474	7.08535		19.7798	3.06179	0.14668
17.6938	0.746365	17.695	0.767026	20.8668	0.815617		24.6697	0.987145	0.0211243			45.4685	6.53857	58.2624	7.25769	54.3718	7.1378		20.1602	3.12558	0.13519
18.0263	0.762032	18.0275	0.757489	21.2589	0.808805		25.1351	0.990989	0.0233361			46.3272	6.60102	59.3599	7.36078	55.3975	7.35056		20.5405	3.1898	0.12339
18.3613	0.760897	18.3588	0.685963	21.6495	0.822429		25.6006	0.960767	0.0245517			47.1838	6.5967	60.4588	7.49407	56.4231	7.55583		20.9209	3.24791	0.10679
18.6975	0.806764	18.695	0.727516	22.0416	0.814935		26.0661	0.960005	0.0211202			48.0425	6.55833	61.555	7.61714	57.45	7.54538		21.3013	3.28677	0.10455
19.0325	0.816074	19.03	0.895772	22.4337	0.899858		26.5315	1.00103	0.00591835			48.899	6.6344	62.6552	7.69956	58.4757	7.57921		21.6817	3.31677	0.10076
19.3638	0.725929	19.3638	0.838097	22.8302	0.873745		26.997	1.00622	0.0186666			49.7577	6.71955	63.7541	7.83035	59.5	7.64733		22.0621	3.33505	0.09453
19.695	0.700043	19.695	0.789732	23.2238	0.86875		27.4625	1.03166	0.0176449			50.6143	6.84148	64.8544	7.93934	60.5244	7.7393		22.4424	3.35908	0.09117
20.0275	0.787918	20.0263	0.856944	23.6159	0.933463		27.9279	1.01585	0.00686431			51.4719	7.10351	65.9492	8.03176	61.55	7.87417		22.8228	3.40167	0.09657
20.3613	0.833103	20.3588	0.879877	24.008	0.8935		28.3934	1.03026	0.0425953			52.3274	7.26973	67.0495	8.15051	62.5769	8.03289		23.2032	3.45832	0.09543
20.6975	0.855129	20.695	0.909169	24.3971	0.938686		28.8589	1.09192	0.0341509			53.1872	7.38893	68.147	8.31582	63.6039	8.16096		23.5836	3.53842	0.0745
21.0313	0.848998	21.03	0.841049	24.7922	0.981601		29.3243	1.07255	0.0286002			54.0438	7.49951	69.2514	8.39688	64.6269	8.18117		23.964	3.61315	0.05187
21.3638	0.773385	21.3638	0.804491	25.1872	0.96162		29.7898	1.0905	0.0404079			54.9025	7.49225	70.3489	8.30265	65.6539	8.28017		24.3443	3.6847	0.04287
21.6938	0.793594	21.695	0.880104	25.5823	0.958441		30.2553	1.1184	0.0700972			55.759	7.52949	71.4464	8.32921	66.6795	8.35737		24.7247	3.7404	0.04829
22.0263	0.891686	22.025	0.922338	25.9758	0.926879		30.7207	1.09431	0.0274701			56.6177	7.52608	72.544	8.49679	67.7064	8.34443		25.1051	3.79247	0.06138
22.3613	0.923021	22.3588	0.884419	26.365	0.977514		31.1862	1.10424	0.0197728			57.4743	7.43843	73.6456	8.59806	68.7308	8.50519		25.4855	3.84352	0.08454
22.6963	0.902131	22.695	0.80381	26.7556	1.00522		31.6517	1.13184	0.0157095			58.333	7.47204	74.7459	8.73066	69.7564	8.68866		25.8659	3.90001	0.10701
23.0313	0.866482	23.0288	0.923928	27.1507	0.980466		32.1171	1.1269	0.0193475			59.1906	7.62644	75.8448	8.8828	70.7821	8.79243		26.2462	3.96459	0.12711
23.3625	0.871932	23.3638	1.04654	27.5457	1.00476		32.5826	1.18405	0.00893056			60.0483	7.8635	76.9423	8.96136	71.809	8.87031		26.6266	4.03532	0.14367
23.6938	0.89918	23.6938	0.926198	27.9408	1.01543		33.048	1.19054	0.020701			60.9037	8.04629	78.0412	8.9625	72.8346	8.88893		27.007	4.10303	0.1607
24.025	0.897363	24.0238	0.87034	28.3329	1.09445		33.5135	1.19603	0.0210134			61.7624	8.09261	79.1401	8.95364	73.859	8.92571		27.3874	4.16943	0.17829
24.3613	0.917799	24.3575	0.932556	28.7235	1.13964		33.979	1.20348	0.0384944			62.6212	8.0774	80.2404	9.05173	74.8833	8.9239		27.7678	4.21895	0.1852
24.6975	0.96798	24.6938	1.03678	29.1141	1.07697		34.4444	1.19878	0.0400482			63.4788	8.03062	81.3393	9.19501	75.909	8.96182		28.1482	4.26674	0.18938
25.0313	0.984329	25.0288	1.06289	29.5092	1.03451		34.9099	1.20491	0.021689			64.3354	8.10964	82.4382	9.33216	76.9359	9.12644		28.5285	4.29799	0.1778
25.3625	0.942549	25.3625	0.983192	29.9042	1.00113		35.3754	1.26557	0.0324759			65.193	8.24679	83.5357	9.42344	77.9628	9.27335		28.9089	4.33133	0.1459
25.6925	0.911668	25.6938	1.01362	30.2992	1.04177		35.8408	1.20212	0.026454			66.0506	8.33988	84.6346	9.46772	78.9872	9.37757		29.2893	4.36993	0.11175
26.025	0.933466	26.025	1.00522	30.6913	1.08015		36.3063	1.24845	0.0322349			66.9093	8.55491	85.7335	9.57603	80.0115	9.41027		29.6697	4.40426	0.07974
26.3613	0.980015	26.3575	0.981148	31.082	1.05608		36.7718	1.31101	0.0179591			67.767	8.70886	86.8352	9.63143	81.0385	9.49065		30.05	4.43049	0.05419
26.6963	1.03587	26.6938	1.02792	31.4726	1.08923		37.2372	1.29667	0.0217142			68.6246	8.66481	87.9313	9.63075	82.0641	9.62417		30.4304	4.47487	0.04147
27.03	1.04427	27.03	0.980467	31.8662	1.13101		37.7027	1.29829	0.0181596			69.4801	8.62553	89.0316	9.6966	83.0898	9.64006		30.8108	4.51894	0.0345
27.3613	1.05109	27.3638	1.0227	32.2627	1.17779		38.1682	1.3255	0.039375			70.3398	8.64688	90.1291	9.75768	84.1141	9.70455		31.1912	4.57367	0.03007
27.6925	1.08197	27.695	1.06335	32.6577	1.19436		38.6336	1.33807	0.0474197			71.1975	8.73134	91.2308	9.87439	85.1397	9.76926		31.5716	4.6325	0.02561
28.025	1.0059	28.025	0.979786	33.0498	1.19595		39.0991	1.31509	0.0257224			72.0562	8.81377	92.3297	10.0027	86.1654	9.79424		31.952	4.694	0.0274
28.36	0.94709	28.3575	1.02565	33.439	1.24273		39.5646	1.33413	0.0377057			72.9106	8.86463	93.4286	10.0769	87.1923	9.94251		32.3323	4.74942	0.05271
28.6963	1.01816	28.6938	1.11489	33.8311	1.17915		40.03	1.37482	0.0109432			73.7693	8.97362	94.5247	10.2052	88.2192	10.0497		32.7127	4.80706	0.08556
29.0313	1.03065	29.03	1.15304	34.2247	1.11421		40.4955	1.32971	0.0375112			74.6269	9.07648	95.6236	10.2497	89.2436	10.1228		33.0931	4.87167	0.12451
29.3625	1.03519	29.3638	1.12534	34.6227	1.15803		40.961	1.3427	0.0470695			75.4857	9.12757	96.7225	10.2209	90.2692	10.173		33.4735	4.93355	0.16367
29.6938	1.14396	29.695	1.08038	35.0162	1.188		41.4264	1.39791	0.0105436			76.3433	9.16663	97.8228	10.2954	91.2936	10.1605		33.8539	4.9681	0.17553
30.025	1.13692	30.025	1.21412	35.4083	1.20799		41.8919	1.42489	0.0105945			77.2009	9.18865	98.9203	10.3848	92.3205	10.2288		34.2342	5.02333	0.17816
30.36	1.02497	30.3588	1.2777	35.7975	1.18414		42.3574	1.48117	0.0419752			78.0564	9.24497	100.019	10.4693	93.3462	10.2806		34.6146	5.06659	0.16196
30.6963	1.052	30.695	1.15099	36.1881	1.20231		42.8228	1.46853	0.024365			78.9151	9.3996	101.118	10.5642	94.3718	10.3919		34.995	5.10226	0.14284
31.0325	1.11762	31.03	1.10967	36.5832	1.3197		43.2883	1.44184	0.0183796			79.7727	9.57012	102.218	10.6183	95.3962	10.5776		35.3754	5.13175	0.1341
31.3638	1.12329	31.365	1.14804	36.9797	1.35921		43.7538	1.45565	0.0487553			80.6314	9.65913	103.316	10.6607	96.4205	10.673		35.7558	5.16118	0.13355
31.6938	1.12602	31.6963	1.16371	37.3747	1.32629		44.2192	1.46371	0.0214195			81.4869	9.7159	104.415	10.7288	97.4475	10.7942		36.1361	5.19283	0.13384
32.0263	1.11262	32.0263	1.099	37.7668	1.25817		44.6847	1.43759	0.00864831			82.3456	9.70114	105.512	10.7779	98.4744	10.7915		36.5165	5.22833	0.13389
32.3613	1.16371	32.3588	1.07924	38.156	1.24795		45.1502	1.45299	0.047151			83.2022	9.63393	106.611	10.779	99.4987	10.7091		36.8969	5.26518	0.13389
32.6975	1.21071	32.695	1.21003	38.5481	1.35853		45.6156	1.47244	0.0455008			84.062	9.69932	107.71	10.8678	100.524	10.8031		37.2773	5.31015	0.14013
33.0325	1.15258	33.03	1.22638	38.9431	1.32651		46.0811	1.50199	0.0365064			84.9196	9.81217	108.812	11.0118	101.551	10.8798		37.6577	5.36369	0.13877
33.3638	1.14623	33.365	1.17075	39.3382	1.22524		46.5465	1.52404	0.0330655			85.7772	9.92117	109.907	11.0651	102.577	11.0036		38.038	5.42447	0.13736
33.6938	1.17234	33.695	1.23433	39.7347	1.31062		47.012	1.55667	0.0168876			86.6327	10.0579	111.007	11.136	103.604	11.1807		38.4184	5.48555	0.13665
34.0263	1.17688	34.025	1.28678	40.1253	1.37102		47.4775	1.54803	0.0226667			87.4925	10.0883	112.104	11.2336	104.628	11.1995		38.7988	5.53843	0.13565
34.3613	1.1905	34.3588	1.28564	40.5159	1.2836		47.9429	1.57972	0.0517846			88.3501	10.1069	113.207	11.2786	105.653	11.2227		39.1792	5.58423	0.13173
34.6975	1.16167	34.6938	1.24227	40.9051	1.26589		48.4084	1.58061	0.0500776			89.2088	10.1278	114.306	11.3045	106.678	11.2727		39.5596	5.62817	0.12734
35.0325	1.20118	35.03	1.25136	41.3001	1.38487		48.8739	1.59789	0.0315726			90.0654	10.1044	115.404	11.3458	107.706	11.3065		39.9399	5.67622	0.11723
35.3638	1.27497	35.3638	1.32016	41.6981	1.44323		49.3393	1.58992	0.0244779			90.923	10.2277	116.5	11.4822	108.732	11.3687		40.3203	5.71153	0.10158
35.6938	1.19595	35.695	1.26498	42.0932	1.40871		49.8048	1.60645	0.0262386			91.7806	10.3794	117.602	11.6008	109.758	11.4352		40.7007	5.74431	0.08624
36.025	1.12942	36.0263	1.23955	42.4853	1.45685		50.2703	1.61361	0.0538898			92.6394	10.4425	118.701	11.5992	110.782	11.5758		41.0811	5.77358	0.07723
36.3613	1.21253	36.3588	1.32197	42.8744	1.49863		50.7357	1.60206	0.0497701			93.4959	10.5025	119.801	11.6364	111.808	11.6982		41.4615	5.81966	0.07473
36.6963	1.27724	36.695	1.32765	43.2651	1.45163		51.2012	1.60116	0.0416328			94.3546	10.5199	120.897	11.6882	112.835	11.7095		41.8418	5.86681	0.07451
37.0325	1.27724	37.03	1.28246	43.6601	1.43596		51.6667	1.65747	0.0313658			95.209	10.6028	121.996	11.68	113.859	11.6807		42.2222	5.91404	0.0801
37.3638	1.29518	37.365	1.25249	44.0566	1.43028		52.1321	1.67218	0.0347991			96.0688	10.7182	123.095	11.7007	114.885	11.6936		42.6026	5.96622	0.08803
37.6925	1.33083	37.695	1.292	44.4517	1.43709		52.5976	1.68305	0.0445452			96.9264	10.6694	124.196	11.7847	115.91	11.8181		42.983	6.01732	0.09517
38.0263	1.36035	38.025	1.36988	44.8438	1.43142		53.0631	1.70069	0.0187058			97.7852	10.5831	125.293	11.9187	116.936	11.9284		43.3634	6.05799	0.09892
38.3613	1.31108	38.3575	1.40644	45.2329	1.37828		53.5285	1.69757	0.0429384			98.6417	10.6267	126.393	12.0658	117.962	12.0036		43.7437	6.09603	0.10273
38.6975	1.23569	38.6938	1.41394	45.6235	1.39645		53.994	1.72054	0.0152777			99.5004	10.7997	127.489	12.1664	118.989	12.0708		44.1241	6.13535	0.11317
39.0325	1.28474	39.03	1.36534	46.0186	1.42892		54.4595	1.71235	0.014508			100.356	10.9906	128.591	12.1961	120.013	12.0465		44.5045	6.17497	0.1277
39.3638	1.32243	39.3638	1.37057	46.4151	1.43937		54.9249	1.71637	0.0258406			101.216	11.0708	129.688	12.2318	121.04	12.1248		44.8849	6.21211	0.14009
39.6925	1.32629	39.695	1.42506	46.8102	1.50135		55.3904	1.72213	0.0350319			102.072	11.0856	130.79	12.304	122.064	12.2954		45.2653	6.25652	0.14437
40.025	1.37488	40.025	1.39418	47.2023	1.55222		55.8559	1.77016	0.041319			102.93	11.1339	131.886	12.3097	123.09	12.3322		45.6457	6.30486	0.13794
40.3613	1.31675	40.3588	1.3935	47.5914	1.58582		56.3213	1.74053	0.0425913			103.786	11.1532	132.986	12.2765	124.117	12.309		46.026	6.34857	0.12749
40.6963	1.26589	40.695	1.42075	47.9806	1.61875		56.7868	1.7694	0.0564231			104.645	11.1005	134.084	12.309	125.141	12.284		46.4064	6.39949	0.11492
41.0325	1.32175	41.03	1.43937	48.3756	1.64804		57.2523	1.78332	0.0652111			105.503	11.1487	135.185	12.4411	126.168	12.3417		46.7868	6.4481	0.09747
41.3638	1.36603	41.365	1.42642	48.7721	1.64191		57.7177	1.76427	0.05064			106.36	11.2913	136.284	12.5824	127.191	12.5308		47.1672	6.49672	0.08454
41.6925	1.42643	41.695	1.35331	49.1686	1.59036		58.1832	1.79535	0.0372265			107.217	11.3449	137.383	12.6049	128.219	12.6911		47.5476	6.51869	0.0844
42.025	1.45322	42.025	1.44141	49.5607	1.5831		58.6486	1.85044	0.0338293			108.076	11.4155	138.481	12.6426	129.245	12.7699		47.9279	6.53465	0.09398
42.3613	1.4371	42.3588	1.56561	49.9484	1.55199		59.1141	1.8495	0.02411			108.932	11.5306	139.581	12.7268	130.269	12.7463		48.3083	6.55776	0.10385
42.6975	1.42574	42.695	1.51271	50.3405	1.49954		59.5796	1.84612	0.0253579			109.791	11.5324	140.68	12.7114	131.295	12.6821		48.6887	6.57997	0.09424
43.0325	1.40985	43.03	1.46026	50.7356	1.50453		60.045	1.88768	0.0468731			110.649	11.482	141.78	12.7132	132.321	12.6764		49.0691	6.60456	0.0837
43.3638	1.40554	43.365	1.4707	51.1306	1.50476		60.5105	1.85533	0.0286059			111.506	11.4693	142.878	12.7949	133.346	12.735		49.4494	6.63846	0.07976
43.6925	1.37602	43.695	1.54495	51.5257	1.57924		60.976	1.89991	0.0474512			112.362	11.564	143.977	12.9203	134.372	12.8835		49.8298	6.68419	0.07762
44.025	1.4178	44.025	1.56561	51.9178	1.65303		61.4414	1.84824	0.0639424			113.222	11.7525	145.074	13.0535	135.396	13.0127		50.2102	6.73456	0.07665
44.3613	1.47888	44.3588	1.46139	52.3069	1.6351		61.9069	1.85562	0.0382021			114.079	11.8319	146.174	13.0524	136.422	13.0887		50.5906	6.77668	0.07125
44.6975	1.42279	44.695	1.4539	52.6975	1.67415		62.3724	1.88786	0.0488083			114.937	11.8394	147.272	13.0297	137.446	13.1509		50.971	6.83222	0.08329
45.0313	1.41553	45.0313	1.53224	53.0926	1.73228		62.8378	1.95017	0.0402483			115.791	11.9048	148.371	13.1133	138.473	13.1294		51.3513	6.88914	0.10346
45.3625	1.43982	45.3638	1.56834	53.4891	1.76089		63.3033	1.95427	0.0607554			116.65	11.9386	149.468	13.185	139.5	13.108		51.7317	6.93697	0.11866
45.6938	1.47638	45.695	1.54881	53.8856	1.74295		63.7688	1.96178	0.0245072			117.506	11.9495	150.569	13.1984	140.524	13.1407		52.1121	6.98051	0.13086
46.0263	1.55336	46.0275	1.51952	54.2763	1.71411		64.2342	1.98724	0.0361124			118.366	12.0077	151.668	13.1991	141.549	13.2627		52.4925	7.02611	0.13967
46.3613	1.53791	46.36	1.55086	54.6654	1.73273		64.6997	1.96582	0.0411146			119.224	12.0871	152.768	13.2915	142.576	13.4761		52.8729	7.07391	0.14347
46.6975	1.54495	46.695	1.58582	55.056	1.67461		65.1652	1.96311	0.0397851			120.08	12.178	153.865	13.4266	143.603	13.5556		53.2533	7.1213	0.14732
47.0338	1.55722	47.03	1.58605	55.4511	1.65099		65.6306	1.96723	0.0659637			120.937	12.2749	154.964	13.4554	144.628	13.5347		53.6336	7.15918	0.15176
47.3638	1.50408	47.3638	1.55494	55.8491	1.688		66.0961	1.97148	0.0266401			121.798	12.3258	156.062	13.4741	145.653	13.5324		54.014	7.19361	0.15742
47.695	1.50136	47.6963	1.58423	56.2441	1.6603		66.5616	1.97471	0.0422267			122.655	12.3265	157.164	13.5513	146.677	13.5399		54.3944	7.21211	0.14826
48.0275	1.46957	48.0275	1.66711	56.6347	1.70094		67.027	1.99922	0.0721185			123.513	12.3671	158.262	13.6448	147.704	13.6584		54.7748	7.24789	0.13471
48.3625	1.47366	48.36	1.61466	57.0254	1.76271		67.4925	2.05636	0.033483			124.369	12.4273	159.36	13.7025	148.731	13.7763		55.1552	7.28214	0.1332
48.6988	1.53928	48.695	1.594	57.416	1.81266		67.958	2.08107	0.0388117			125.228	12.433	160.457	13.6821	149.758	13.8553		55.5355	7.31242	0.14255
49.0325	1.53065	49.0313	1.66212	57.811	1.83242		68.4234	2.05059	0.0782225			126.086	12.4477	161.559	13.745	150.782	13.9489		55.9159	7.33962	0.1535
49.3638	1.5504	49.365	1.63124	58.2076	1.78859		68.8889	2.10619	0.0324784			126.944	12.4922	162.657	13.8864	151.806	13.9123		56.2963	7.36814	0.16077
49.695	1.59264	49.6963	1.63805	58.6011	1.85353		69.3544	2.09635	0.0346073			127.8	12.5526	163.757	13.9044	152.832	13.8766		56.6767	7.38002	0.15693
50.0275	1.62034	50.0275	1.68687	58.9932	1.86852		69.8198	2.05925	0.0558627			128.659	12.6335	164.854	13.886	153.86	13.9241		57.0571	7.37247	0.14414
50.3625	1.65258	50.3613	1.68868	59.3839	1.80562		70.2853	2.09122	0.0550255			129.514	12.6916	165.953	13.9227	154.885	13.977		57.4374	7.37387	0.12363
50.6975	1.63396	50.6963	1.67302	59.776	1.82174		70.7508	2.12305	0.0482504			130.374	12.7672	167.051	13.9734	155.91	14.0817		57.8178	7.40013	0.10893
51.0325	1.63056	51.03	1.63124	60.1695	1.78791		71.2162	2.11387	0.0475652			131.232	12.839	168.153	14.0065	156.936	14.1262		58.1982	7.4283	0.09492
51.365	1.64532	51.365	1.6628	60.5661	1.80676		71.6817	2.1194	0.0623602			132.091	12.8272	169.251	14.0365	157.962	14.1444		58.5786	7.46323	0.0902
51.6963	1.65326	51.6975	1.71934	60.9611	1.82856		72.1471	2.11562	0.0365937			132.947	12.8458	170.349	14.1494	158.987	14.2406		58.959	7.5064	0.09196
52.0275	1.64759	52.0288	1.72978	61.3547	1.74386		72.6126	2.17002	0.0321285			133.805	12.9811	171.445	14.2534	160.014	14.3265		59.3393	7.55435	0.09816
52.3625	1.59741	52.36	1.76725	61.7424	1.76611		73.0781	2.20926	0.0327988			134.662	13.1251	172.545	14.2792	161.04	14.4479		59.7197	7.61472	0.10948
52.6988	1.62556	52.695	1.76816	62.1344	1.87783		73.5435	2.15878	0.0526465			135.521	13.1655	173.646	14.3283	162.065	14.5685		60.1001	7.67545	0.12308
53.0325	1.67052	53.03	1.71071	62.5295	1.97978		74.009	2.20569	0.0621439			136.379	13.1307	174.746	14.3621	163.09	14.5708		60.4805	7.72924	0.13264
53.365	1.60899	53.3638	1.69618	62.926	1.94595		74.4745	2.24292	0.0437062			137.236	13.1203	175.842	14.3701	164.115	14.4997		60.8609	7.78663	0.14374
53.6963	1.62102	53.6963	1.74159	63.3196	1.86693		74.9399	2.20459	0.0545657			138.092	13.1532	176.94	14.4064	165.142	14.4445		61.2412	7.82666	0.13935
54.0275	1.69777	54.0263	1.73614	63.7132	1.97297		75.4054	2.18089	0.0876629			138.951	13.2016	178.039	14.4779	166.168	14.519		61.6216	7.86413	0.13404
54.3625	1.688	54.36	1.71412	64.1023	2.01588		75.8709	2.24102	0.0474513			139.808	13.2329	179.14	14.5946	167.192	14.6805		62.002	7.89434	0.12878
54.6975	1.67302	54.695	1.76929	64.4929	1.9766		76.3363	2.24259	0.0406309			140.667	13.2806	180.239	14.6995	168.218	14.8371		62.3824	7.92119	0.12315
55.0313	1.69368	55.03	1.76725	64.888	1.97297		76.8018	2.23531	0.0623256			141.523	13.3937	181.337	14.7815	169.245	14.935		62.7628	7.94603	0.1169
55.3638	1.73342	55.3638	1.7677	65.283	1.87034		77.2673	2.27714	0.0430402			142.382	13.5145	182.434	14.8158	170.271	14.8971		63.1431	7.97002	0.10736
55.695	1.8113	55.695	1.82243	65.6781	1.85898		77.7327	2.29646	0.0141253			143.239	13.5821	183.536	14.7922	171.296	14.8676		63.5235	7.9962	0.1023
56.0263	1.81221	56.0275	1.79926	66.0717	1.96298		78.1982	2.2825	0.0467238			144.096	13.5656	184.635	14.834	172.322	14.8964		63.9039	8.0273	0.09527
56.3625	1.72706	56.3588	1.81788	66.4623	1.9539		78.6637	2.30961	0.06868			144.954	13.5222	185.735	14.8685	173.348	14.9225		64.2843	8.05407	0.08792
56.6963	1.70435	56.695	1.87533	66.8529	1.8801		79.1291	2.37358	0.0741367			145.812	13.5685	186.832	14.8415	174.372	15.0665		64.6647	8.08922	0.08459
57.0313	1.69482	57.0288	1.89758	67.2465	1.90984		79.5946	2.33921	0.0505889			146.667	13.6419	187.931	14.8994	175.397	15.2163		65.0451	8.13335	0.08896
57.365	1.6519	57.3638	1.88896	67.6415	2.04699		80.0601	2.30793	0.0482573			147.526	13.7159	189.029	15.0068	176.423	15.2141		65.4254	8.17257	0.0926
57.6938	1.66053	57.6963	1.79972	68.0381	2.05948		80.5255	2.32962	0.0547362			148.383	13.7988	190.131	15.0608	177.449	15.1736		65.8058	8.20819	0.09448
58.0275	1.71139	58.0275	1.81743	68.4287	2.00521		80.991	2.33982	0.0352172			149.242	13.7795	191.228	15.0424	178.473	15.1764		66.1862	8.25047	0.0978
58.3613	1.75771	58.36	1.91212	68.8193	2.11647		81.4565	2.37152	0.0651001			150.098	13.787	192.328	15.0497	179.499	15.2227		66.5666	8.30545	0.10919
58.6975	1.79495	58.6938	1.90553	69.2114	2.18414		81.9219	2.39457	0.0392581			150.956	13.8875	193.425	15.1811	180.526	15.2835		66.947	8.3517	0.12189
59.0313	1.81107	59.0288	1.89622	69.6035	2.07583		82.3874	2.37442	0.0449361			151.813	13.898	194.525	15.2929	181.551	15.3755		67.3273	8.39051	0.128
59.3638	1.79859	59.3638	1.8776	69.9985	1.99568		82.8529	2.42818	0.0786326			152.673	13.9005	195.624	15.3408	182.576	15.5088		67.7077	8.43084	0.13648
59.6938	1.84445	59.695	1.90599	70.3936	2.0227		83.3183	2.44256	0.0625207			153.529	13.9956	196.725	15.4159	183.601	15.6198		68.0881	8.46788	0.11571
60.0275	1.90939	60.0263	1.96116	70.7872	2.05153		83.7838	2.43492	0.0345207			154.387	14.1024	197.823	15.5095	184.627	15.665		68.4685	8.49209	0.09727
60.3625	1.86126	60.36	1.8969	71.1778	2.03746		84.2492	2.4561	0.0775871			155.243	14.2193	198.922	15.6132	185.653	15.5942		68.8488	8.51605	0.08306
60.6963	1.85581	60.695	1.91053	71.5684	2.01815		84.7147	2.46427	0.0732609			156.103	14.2949	200.019	15.6139	186.678	15.5771		69.2292	8.54222	0.07451
61.0313	1.89236	61.03	2.00294	71.9635	2.01702		85.1802	2.47437	0.0365647			156.96	14.2942	201.12	15.5254	187.704	15.7125		69.6096	8.55242	0.09366
61.3638	1.83037	61.3638	1.97774	72.357	2.08945		85.6456	2.45719	0.0358369			157.817	14.3029	202.218	15.532	188.73	15.7477		69.99	8.56132	0.11592
61.695	1.82129	61.695	1.9346	72.7521	2.16507		86.1111	2.47542	0.075026			158.674	14.3174	203.319	15.5828	189.756	15.7583		70.3704	8.56794	0.13555
62.0275	1.82243	62.0275	1.93028	73.1457	2.1578		86.5766	2.49576	0.0869017			159.533	14.3158	204.415	15.6298	190.782	15.8914		70.7507	8.59633	0.14499
62.3613	1.78814	62.3588	1.9321	73.5348	2.1746		87.042	2.48092	0.0738662			160.39	14.3857	205.515	15.707	191.806	15.9754		71.1311	8.62176	0.15253
62.6963	1.85285	62.695	1.98046	73.9269	2.22864		87.5075	2.52101	0.0425147			161.249	14.4772	206.614	15.8008	192.832	16.0083		71.5115	8.64946	0.15714
63.0313	1.91439	63.0288	2.06856	74.3219	2.25362		87.973	2.54813	0.0429251			162.106	14.4632	207.713	15.9068	193.858	16.0606		71.8919	8.68901	0.14744
63.3638	1.92166	63.3638	2.07311	74.7155	2.20889		88.4384	2.53277	0.0687644			162.964	14.4861	208.812	15.9445	194.886	16.1201		72.2723	8.72022	0.13331
63.6938	1.91325	63.6963	1.99023	75.1106	2.12601		88.9039	2.56018	0.0555013			163.82	14.6144	209.911	15.9261	195.91	16.111		72.6526	8.74723	0.12068
64.0275	1.91393	64.0263	2.00203	75.5041	2.13214		89.3694	2.59662	0.048443			164.679	14.6562	211.008	15.9566	196.936	16.0133		73.033	8.77266	0.11555
64.3613	1.9212	64.36	2.06402	75.8948	2.18686		89.8348	2.57483	0.074802			165.537	14.6514	212.11	16.0201	197.962	16.0467		73.4134	8.80496	0.11425
64.6975	1.89032	64.695	2.03246	76.2869	2.17165		90.3003	2.61976	0.0503119			166.396	14.717	213.206	16.0506	198.986	16.2288		73.7938	8.83861	0.1124
65.0313	1.93096	65.03	2.01248	76.679	2.10966		90.7658	2.61439	0.066863			167.252	14.8051	214.306	16.0926	200.013	16.383		74.1742	8.8697	0.10767
65.3638	1.98115	65.3638	2.07356	77.0755	2.14077		91.2312	2.53792	0.0703751			168.11	14.8948	215.403	16.2236	201.04	16.4647		74.5546	8.89996	0.1047
65.695	1.94709	65.695	2.09104	77.4691	2.27769		91.6967	2.61049	0.0619681			168.967	14.9525	216.503	16.2978	202.064	16.4659		74.9349	8.92582	0.09756
66.0263	1.93301	66.0275	2.02406	77.8626	2.29404		92.1622	2.6832	0.0666317			169.825	14.989	217.6	16.2465	203.09	16.4754		75.3153	8.9556	0.08924
66.3613	1.9212	66.36	2.01157	78.2533	2.21684		92.6276	2.61035	0.0652678			170.684	15.0217	218.702	16.2443	204.115	16.527		75.6957	8.98441	0.08083
66.6963	1.93573	66.695	2.09059	78.6439	2.24863		93.0931	2.62886	0.0891095			171.541	15.0217	219.798	16.2867	205.141	16.5635		76.0761	9.01414	0.07474
67.0325	1.96798	67.03	2.13737	79.0375	2.31856		93.5586	2.65501	0.0427206			172.397	15.0567	220.898	16.3228	206.167	16.5998		76.4565	9.04857	0.07014
67.365	2.03133	67.3638	2.11125	79.4325	2.34899		94.024	2.66199	0.049127			173.257	15.0731	221.996	16.3707	207.192	16.6493		76.8368	9.08122	0.06673
67.6938	2.11353	67.6963	2.10966	79.8276	2.32242		94.4895	2.69705	0.0573388			174.113	15.0415	223.098	16.4391	208.218	16.7842		77.2172	9.10602	0.07249
68.0275	2.00703	68.0263	2.16938	80.2211	2.24499		94.955	2.73658	0.0726345			174.972	15.1364	224.195	16.566	209.244	16.913		77.5976	9.13264	0.08532
68.3613	1.92461	68.3588	2.20798	80.6103	2.24976		95.4204	2.73077	0.0573162			175.829	15.2524	225.294	16.6443	210.269	16.8707		77.978	9.15904	0.09883
68.6963	2.02406	68.6938	2.18096	81.0009	2.29654		95.8859	2.69187	0.0731448			176.687	15.2745	226.39	16.6648	211.296	16.8473		78.3584	9.19096	0.11558
69.0313	2.05562	69.03	2.12397	81.3945	2.28019		96.3514	2.71748	0.0843724			177.544	15.361	227.492	16.7222	212.321	16.9314		78.7387	9.22567	0.13447
69.3625	2.0286	69.3638	2.11489	81.7925	2.31175		96.8168	2.71809	0.0754149			178.402	15.4168	228.591	16.7365	213.346	16.967		79.1191	9.25859	0.15332
69.6938	1.97865	69.695	2.15894	82.186	2.34331		97.2823	2.77002	0.0722138			179.259	15.3383	229.69	16.7549	214.372	16.9772		79.4995	9.29847	0.1603
70.0263	1.97978	70.0263	2.1796	82.5781	2.29018		97.7477	2.77377	0.0686246			180.117	15.3142	230.787	16.8514	215.397	17.0581		79.8799	9.33563	0.16591
70.3613	2.08378	70.3588	2.20344	82.9702	2.31629		98.2132	2.75879	0.0434704			180.973	15.44	231.886	16.9402	216.422	17.1895		80.2603	9.36824	0.16635
70.6975	2.10785	70.695	2.21865	83.3594	2.3726		98.6787	2.78549	0.0462317			181.831	15.6042	232.984	16.9668	217.449	17.2497		80.6406	9.40772	0.16253
71.0313	2.10058	71.03	2.18823	83.7544	2.40417		99.1441	2.83843	0.0777809			182.689	15.6571	234.087	16.9368	218.474	17.1968		81.021	9.44259	0.15519
71.3638	2.1108	71.3625	2.20889	84.1495	2.48954		99.6096	2.83329	0.08515			183.547	15.6403	235.183	16.9572	219.5	17.1991		81.4014	9.48363	0.14898
71.6938	2.10739	71.695	2.23387	84.5431	2.46479		100.075	2.87353	0.0695862			184.404	15.6968	236.283	17.0292	220.524	17.3435		81.7818	9.51616	0.13765
72.0263	2.12601	72.025	2.17983	84.9366	2.42619		100.541	2.86991	0.0740895			185.262	15.7745	237.379	17.0433	221.551	17.4316		82.1622	9.54256	0.12451
72.36	2.10535	72.3575	2.17347	85.3273	2.47774		101.006	2.82635	0.0769246			186.119	15.7949	238.481	17.0926	222.577	17.3928		82.5425	9.5527	0.10708
72.6963	2.14804	72.6938	2.25362	85.7179	2.41824		101.471	2.81444	0.0648667			186.978	15.7915	239.58	17.2134	223.603	17.472		82.9229	9.55526	0.09155
73.0313	2.21343	73.0288	2.27746	86.1129	2.36806		101.937	2.84539	0.0612233			187.836	15.7944	240.68	17.2956	224.628	17.6568		83.3033	9.56641	0.08122
73.3625	2.10285	73.3625	2.23319	86.508	2.35398		102.402	2.85445	0.0800329			188.692	15.8671	241.776	17.3596	225.653	17.7329		83.6837	9.59247	0.08156
73.6938	2.02497	73.6938	2.24613	86.903	2.31447		102.868	2.89691	0.0526647			189.55	15.9772	242.876	17.4282	226.68	17.7238		84.0641	9.61524	0.08526
74.025	2.08991	74.0238	2.29881	87.2951	2.40757		103.333	2.88807	0.0754461			190.408	15.9872	243.974	17.447	227.705	17.6584		84.4444	9.64503	0.09275
74.3613	2.15894	74.3575	2.32401	87.6857	2.50476		103.799	2.91484	0.0566195			191.266	15.9965	245.074	17.4368	228.73	17.6291		84.8248	9.67852	0.09712
74.6963	2.19391	74.6938	2.31743	88.0764	2.5093		104.264	2.95316	0.0552152			192.125	16.1087	246.174	17.4711	229.756	17.7458		85.2052	9.71443	0.09783
75.03	2.11875	75.0288	2.3113	88.47	2.49908		104.73	2.9537	0.083797			192.98	16.0928	247.273	17.5581	230.782	17.8176		85.5856	9.74613	0.09829
75.3625	2.04768	75.3625	2.35058	88.8665	2.50907		105.195	2.99919	0.0957602			193.839	16.0036	248.37	17.6271	231.809	17.8496		85.966	9.77614	0.10517
75.6925	2.1469	75.6938	2.35762	89.2615	2.56334		105.661	2.96796	0.08583			194.696	16.1534	249.471	17.6523	232.833	17.9952		86.3464	9.81311	0.11704
76.025	2.25408	76.025	2.31561	89.6551	2.56016		106.126	2.93775	0.0866828			195.555	16.3135	250.569	17.6795	233.858	18.0733		86.7267	9.85415	0.12608
76.36	2.26543	76.3588	2.29813	90.0442	2.55153		106.592	2.97753	0.0655881			196.412	16.2888	251.67	17.7324	234.885	18.0117		87.1071	9.87871	0.13056
76.6963	2.25362	76.695	2.31675	90.4349	2.56288		107.057	2.97555	0.0655038			197.27	16.3106	252.768	17.7781	235.912	18.0088		87.4875	9.89749	0.13729
77.0313	2.25431	77.0288	2.36693	90.8299	2.47546		107.523	2.98371	0.0703809			198.125	16.3744	253.867	17.794	236.936	18.0951		87.8679	9.91342	0.14335
77.3638	2.27383	77.3638	2.35126	91.2264	2.43232		107.988	3.01764	0.0541274			198.984	16.4173	254.964	17.7849	237.962	18.1391		88.2482	9.93539	0.14365
77.6925	2.27906	77.6938	2.31856	91.6215	2.52179		108.453	3.02885	0.0573351			199.844	16.4513	256.066	17.7883	238.987	18.1303		88.6286	9.95503	0.14163
78.025	2.26089	78.025	2.36375	92.0121	2.59672		108.919	3.02617	0.0721556			200.701	16.415	257.164	17.8977	240.012	18.1929		89.009	9.97475	0.13984
78.36	2.22887	78.3575	2.38623	92.4013	2.54858		109.384	3.04874	0.0789278			201.557	16.4457	258.262	18.0615	241.037	18.3566		89.3894	9.98977	0.13664
78.6975	2.23046	78.6938	2.45231	92.7934	2.48205		109.85	3.08258	0.0925983			202.414	16.5885	259.36	18.1116	242.064	18.4704		89.7698	9.99957	0.13136
79.0313	2.2786	79.03	2.53518	93.1869	2.55948		110.315	3.06223	0.0828661			203.272	16.6691	260.459	18.1014	243.09	18.4332		90.1501	10.0145	0.12816
79.3625	2.26997	79.3638	2.48092	93.5849	2.64236		110.781	3.09924	0.0701255			204.131	16.7093	261.556	18.1507	244.114	18.3977		90.5305	10.0471	0.12344
79.6938	2.24454	79.6938	2.40439	93.9785	2.62601		111.246	3.119	0.0707783			204.988	16.7554	262.657	18.2002	245.14	18.4881		90.9109	10.0772	0.11965
80.0238	2.24182	80.025	2.39849	94.3706	2.61352		111.712	3.08353	0.0543555			205.846	16.7542	263.754	18.1991	246.165	18.5472		91.2913	10.1116	0.12125
80.3613	2.26657	80.3588	2.438	94.7612	2.64576		112.177	3.10662	0.0919			206.701	16.7617	264.853	18.2184	247.192	18.541		91.6717	10.1572	0.12616
80.6963	2.3474	80.695	2.42983	95.1504	2.70457		112.643	3.13602	0.0752558			207.56	16.8221	265.951	18.3126	248.218	18.6044		92.052	10.1935	0.12417
81.0325	2.31016	81.03	2.40666	95.5454	2.67574		113.108	3.137	0.070303			208.417	16.9027	267.054	18.3984	249.242	18.7234		92.4324	10.2238	0.12069
81.3638	2.29268	81.365	2.49454	95.9419	2.58491		113.574	3.1584	0.0722968			209.276	17.027	268.153	18.4345	250.268	18.8666		92.8128	10.2479	0.12108
81.6925	2.42642	81.695	2.51089	96.3384	2.60852		114.039	3.16878	0.0695133			210.133	17.1205	269.251	18.5095	251.294	18.9334		93.1932	10.2717	0.12131
82.0263	2.39463	82.025	2.43255	96.7291	2.65939		114.505	3.15606	0.090137			210.991	17.0742	270.348	18.5478	252.319	18.8423		93.5736	10.3011	0.11841
82.3613	2.33923	82.3588	2.45503	97.1182	2.64735		114.97	3.20278	0.0945259			211.848	17.041	271.448	18.5052	253.345	18.7849		93.954	10.3323	0.10802
82.6975	2.40644	82.695	2.54608	97.5103	2.66325		115.435	3.2114	0.0709425			212.707	17.1132	272.547	18.5188	254.371	18.8233		94.3343	10.3634	0.09792
83.0325	2.39191	83.03	2.61034	97.9039	2.68595		115.901	3.20591	0.0766457			213.564	17.1319	273.648	18.5644	255.397	18.853		94.7147	10.4073	0.10144
83.3638	2.39486	83.365	2.55948	98.3004	2.70094		116.366	3.20715	0.0924513			214.422	17.073	274.745	18.6275	256.423	18.9164		95.0951	10.4477	0.11147
83.6925	2.41007	83.695	2.49023	98.6955	2.7543		116.832	3.23218	0.0898603			215.278	17.0744	275.843	18.7658	257.449	18.9931		95.4755	10.4891	0.12365
84.0263	2.34104	84.025	2.53791	99.0876	2.7677		117.297	3.20567	0.096383			216.137	17.2131	276.941	18.8398	258.474	19.0367		95.8559	10.5179	0.13857
84.3613	2.29472	84.3588	2.59286	99.4767	2.75475		117.763	3.25876	0.0972183			216.994	17.3637	278.044	18.7744	259.499	19.0976		96.2362	10.5327	0.1503
84.6975	2.34218	84.695	2.60058	99.8674	2.81833		118.228	3.26793	0.0907313			217.853	17.4214	279.142	18.7536	260.524	19.1443		96.6166	10.5356	0.15599
85.03	2.42233	85.03	2.56584	100.262	2.84217		118.694	3.27513	0.0815042			218.71	17.4859	280.239	18.8916	261.551	19.1382		96.997	10.5476	0.15573
85.3638	2.41847	85.3638	2.5177	100.659	2.75021		119.159	3.31959	0.0551941			219.567	17.5056	281.335	19.0231	262.577	19.1432		97.3774	10.5584	0.15386
85.6938	2.41325	85.695	2.53019	101.055	2.69617		119.625	3.34097	0.0874039			220.425	17.4557	282.437	19.0135	263.603	19.217		97.7578	10.5567	0.14577
86.025	2.43369	86.0263	2.60398	101.446	2.74976		120.09	3.29574	0.0771675			221.283	17.5004	283.534	19.0097	264.627	19.3053		98.1381	10.5715	0.13686
86.3613	2.45049	86.36	2.66688	101.835	2.77496		120.556	3.2998	0.0760566			222.141	17.5749	284.636	19.1225	265.654	19.3705		98.5185	10.5868	0.12694
86.6975	2.51543	86.695	2.63782	102.226	2.70503		121.021	3.36341	0.0753181			222.999	17.623	285.732	19.2388	266.678	19.4529		98.8989	10.6063	0.1139
87.0325	2.49341	87.03	2.6024	102.622	2.72546		121.486	3.33083	0.0844885			223.855	17.7245	286.831	19.2274	267.705	19.4947		99.2793	10.6314	0.10981
87.3638	2.47047	87.365	2.60648	103.019	2.8508		121.952	3.34928	0.11554			224.715	17.796	287.929	19.1525	268.73	19.4949		99.6597	10.6669	0.11712
87.6938	2.53746	87.6963	2.59831	103.414	2.89463		122.417	3.39547	0.108482			225.571	17.7883	289.03	19.1943	269.755	19.5603		100.04	10.7166	0.13132
88.0263	2.49568	88.0263	2.64077	103.805	2.89962		122.883	3.3875	0.0985786			226.43	17.7599	290.129	19.336	270.782	19.6398		100.42	10.7647	0.14296
88.3613	2.42846	88.36	2.66847	104.194	2.88804		123.348	3.39506	0.0979847			227.287	17.7527	291.228	19.4581	271.808	19.6668		100.801	10.7976	0.14358
88.6988	2.45072	88.695	2.65303	104.586	2.85171		123.814	3.39151	0.0798991			228.145	17.7776	292.324	19.5067	272.835	19.6879		101.181	10.829	0.14488
89.0325	2.52383	89.0313	2.68141	104.981	2.9003		124.279	3.45586	0.0639844			229.002	17.8142	293.426	19.4961	273.859	19.7488		101.562	10.848	0.14264
89.3638	2.53678	89.365	2.69209	105.377	2.91733		124.745	3.43188	0.0768189			229.861	17.8712	294.525	19.5662	274.886	19.8249		101.942	10.8717	0.14091
89.695	2.44277	89.695	2.7023	105.771	2.83105		125.21	3.43574	0.0741233			230.717	17.9277	295.624	19.6477	275.91	19.8555		102.322	10.8983	0.14277
90.0263	2.4732	90.0275	2.72705	106.165	2.83196		125.676	3.47159	0.0676573			231.575	17.9947	296.721	19.6073	276.937	19.8578		102.703	10.9278	0.14801
90.3625	2.60512	90.36	2.71797	106.554	2.9053		126.141	3.46842	0.0824689			232.431	18.1041	297.821	19.635	277.963	19.8705		103.083	10.96	0.15472
90.6975	2.65076	90.6963	2.72365	106.944	2.89236		126.607	3.46274	0.139909			233.29	18.1827	298.92	19.6852	278.989	19.9193		103.463	10.9908	0.16048
91.0338	2.57311	91.0313	2.6989	107.339	2.8592		127.072	3.50127	0.1257			234.148	18.1743	300.021	19.6405	280.014	20.0049		103.844	11.0094	0.15832
91.365	2.4648	91.365	2.65371	107.736	2.91098		127.538	3.50319	0.108835			235.006	18.108	301.12	19.7361	281.039	20.0771		104.224	11.0118	0.14862
91.6938	2.56062	91.6963	2.73341	108.131	2.95911		128.003	3.50936	0.117323			235.862	18.1075	302.217	19.9075	282.064	20.1743		104.605	11.0131	0.14068
92.0275	2.68414	92.0275	2.83377	108.525	2.95094		128.468	3.549	0.0985793			236.72	18.2025	303.316	19.92	283.091	20.2506		104.985	11.0272	0.13877
92.3625	2.63578	92.36	2.76702	108.912	2.94662		128.934	3.52503	0.0803063			237.576	18.3001	304.415	19.898	284.117	20.2533		105.365	11.0428	0.13748
92.6988	2.57515	92.695	2.72433	109.304	2.9657		129.399	3.51797	0.0656285			238.436	18.4068	305.512	19.9295	285.14	20.3065		105.746	11.0648	0.14376
93.0338	2.53223	93.0313	2.81334	109.698	2.97546		129.865	3.5753	0.0812718			239.294	18.4259	306.614	19.9847	286.165	20.3435		106.126	11.0922	0.15685
93.3638	2.56697	93.365	2.77951	110.096	2.97433		130.33	3.57493	0.0759669			240.151	18.3498	307.713	20.0724	287.192	20.3289		106.507	11.1145	0.16814
93.6938	2.60898	93.6963	2.70571	110.489	2.99908		130.796	3.59561	0.0968146			241.008	18.3868	308.81	20.1384	288.218	20.4102		106.887	11.135	0.16736
94.0288	2.60194	94.0263	2.75975	110.883	3.02337		131.261	3.62005	0.101841			241.866	18.4513	309.908	20.1902	289.244	20.4831		107.267	11.1577	0.16366
94.3625	2.65894	94.36	2.79313	111.272	3.04086		131.727	3.59088	0.0784467			242.724	18.4636	311.01	20.2867	290.268	20.5179		107.648	11.1825	0.16138
94.6988	2.65598	94.695	2.83673	111.661	3.0177		132.192	3.61819	0.0848397			243.582	18.5533	312.107	20.3669	291.294	20.6375		108.028	11.2156	0.15513
95.0338	2.65258	95.03	2.89417	112.058	2.93868		132.658	3.66347	0.113764			244.438	18.6838	313.207	20.3839	292.319	20.7204		108.408	11.2561	0.15196
95.365	2.67188	95.3638	2.85126	112.453	2.98659		133.123	3.62544	0.115459			245.296	18.794	314.304	20.3889	293.346	20.6929		108.789	11.2975	0.14984
95.695	2.61761	95.695	2.81288	112.849	3.07741		133.589	3.62429	0.0989282			246.152	18.8137	315.404	20.3862	294.371	20.6845		109.169	11.3191	0.15004
96.0263	2.65984	96.0263	2.85285	113.242	3.05198		134.054	3.66032	0.0802221			247.012	18.7229	316.503	20.3748	295.396	20.7599		109.55	11.3338	0.14653
96.3626	2.65825	96.3588	2.88464	113.629	3.09172		134.52	3.70728	0.076837			247.869	18.6759	317.603	20.403	296.422	20.8673		109.93	11.3499	0.1429
96.6976	2.59263	96.695	2.86579	114.02	3.13963		134.985	3.72658	0.0915035			248.726	18.7043	318.702	20.4747	297.449	20.9098		110.31	11.368	0.13848
97.0326	2.69617	97.03	2.87215	114.415	3.0815		135.45	3.72304	0.0939785			249.582	18.7697	319.799	20.5553	298.474	20.9366		110.691	11.3867	0.13761
97.3638	2.77224	97.3638	2.91234	114.811	3.04086		135.916	3.7116	0.106337			250.442	18.8857	320.898	20.6103	299.499	21.0692		111.071	11.4092	0.1393
97.6938	2.73841	97.695	2.91347	115.208	3.07355		136.381	3.71315	0.0937674			251.3	19.0392	321.997	20.6475	300.523	21.158		111.451	11.4338	0.13979
98.0275	2.73546	98.0262	2.8692	115.6	3.14758		136.847	3.75249	0.0940921			252.158	19.1752	323.098	20.7202	301.55	21.1155		111.832	11.471	0.14222
98.3613	2.73614	98.3587	2.82242	115.988	3.13441		137.312	3.74751	0.122917			253.014	19.2113	324.195	20.7985	302.577	21.1173		112.212	11.496	0.13657
98.6976	2.72706	98.695	2.87964	116.38	3.08831		137.778	3.71278	0.100601			253.872	19.1641	325.293	20.811	303.603	21.1541		112.593	11.525	0.13833
99.0326	2.75544	99.0288	2.98841	116.775	3.09899		138.243	3.7945	0.11251			254.729	19.0394	326.393	20.8224	304.627	21.2086		112.973	11.5575	0.14428
99.3638	2.75589	99.3638	3.0043	117.17	3.05948		138.709	3.77557	0.1018			255.589	18.9118	327.492	20.9036	305.653	21.3271		113.353	11.5805	0.15062
99.6938	2.71139	99.6938	2.99953	117.565	3.0672		139.174	3.76285	0.117524			256.446	18.9822	328.592	20.9802	306.678	21.3441		113.734	11.5917	0.15403
100.027	2.77179	100.025	3.00816	117.957	3.13282		139.64	3.85521	0.130574			257.304	19.167	329.688	21.0204	307.705	21.3255		114.114	11.6054	0.1586
100.361	2.83037	100.359	3.0177	118.346	3.15757		140.105	3.85634	0.101563			258.16	19.3644	330.787	21.0499	308.731	21.4892		114.494	11.6119	0.15607
100.698	2.80267	100.693	3.01543	118.738	3.20911		140.571	3.8247	0.106217			259.019	19.5542	331.886	21.029	309.756	21.6268		114.875	11.6194	0.15266
101.031	2.80903	101.029	2.96411	119.132	3.26202		141.036	3.80406	0.120309			259.877	19.5376	332.988	21.0017	310.781	21.5599		115.255	11.6475	0.15787
101.364	2.74976	101.364	2.94208	119.527	3.29086		141.502	3.85666	0.100686			260.735	19.427	334.087	21.0705	311.808	21.5151		115.636	11.6841	0.15785
101.693	2.74363	101.695	2.94844	119.923	3.25294		141.967	3.86626	0.0955552			261.592	19.3939	335.186	21.1823	312.835	21.6259		116.016	11.7217	0.15182
102.025	2.84286	102.026	2.9682	120.316	3.17233		142.432	3.83035	0.0963615			262.45	19.3487	336.282	21.2252	313.86	21.7149		116.396	11.7561	0.14437
102.36	2.85081	102.359	2.99408	120.703	3.22183		142.898	3.90012	0.102746			263.307	19.4023	337.382	21.224	314.886	21.7399		116.777	11.7879	0.13817
102.695	2.90712	102.694	2.97274	121.097	3.28518		143.363	3.95403	0.109498			264.165	19.5957	338.481	21.2817	315.91	21.8407		117.157	11.8142	0.13064
103.03	2.89804	103.029	2.99681	121.49	3.20889		143.829	3.92683	0.113379			265.024	19.7556	339.581	21.3489	316.936	21.9216		117.538	11.8393	0.12288
103.362	2.74522	103.364	3.02224	121.887	3.14463		144.294	3.94504	0.156202			265.881	19.7842	340.677	21.3094	317.963	21.9232		117.918	11.8593	0.12969
103.694	2.78564	103.696	3.00703	122.282	3.2266		144.76	3.95696	0.107009			266.737	19.724	341.776	21.2962	318.987	21.9547		118.298	11.8762	0.13835
104.026	2.91121	104.026	3.04767	122.674	3.30153		145.225	3.95835	0.103273			267.595	19.6834	342.874	21.4018	320.014	21.9706		118.679	11.8955	0.14817
104.36	2.91824	104.36	3.06743	123.063	3.25021		145.691	3.9659	0.107774			268.452	19.6087	343.977	21.4804	321.038	21.9795		119.059	11.9174	0.15306
104.696	2.87102	104.694	3.11193	123.455	3.2711		146.156	3.95806	0.103344			269.311	19.5851	345.073	21.5508	322.063	22.0664		119.439	11.9314	0.15429
105.03	2.86488	105.03	3.19958	123.849	3.36942		146.622	3.96836	0.116266			270.168	19.7838	346.173	21.6507	323.09	22.1423		119.82	11.9462	0.1571
105.364	2.93073	105.364	3.18141	124.244	3.38441		147.087	4.03181	0.127362			271.026	20.0076	347.269	21.6711	324.117	22.1584		120.2	11.9692	0.16143
105.695	2.91007	105.695	3.13123	124.639	3.34671		147.553	3.982	0.107695			271.883	20.1455	348.371	21.6886	325.142	22.2363		120.581	11.9992	0.16826
106.026	2.85921	106.028	3.11193	125.031	3.29971		148.018	4.01056	0.101713			272.741	20.2318	349.47	21.7404	326.167	22.3852		120.961	12.0276	0.17593
106.361	2.90144	106.36	3.10398	125.422	3.3449		148.483	4.04962	0.115664			273.599	20.1518	350.57	21.7122	327.191	22.4159		121.341	12.0529	0.18745
106.696	2.92869	106.695	3.11034	125.812	3.42528		148.949	4.0611	0.132818			274.457	19.9904	351.666	21.7072	328.217	22.3396		121.722	12.0806	0.20069
107.031	2.94141	107.03	3.10126	126.207	3.3449		149.414	4.06225	0.134775			275.313	19.9227	352.765	21.7962	329.244	22.3718		122.102	12.1016	0.20996
107.364	2.94481	107.364	3.11148	126.602	3.24794		149.88	4.08961	0.10735			276.172	19.9965	353.864	21.8539	330.268	22.5067		122.482	12.1086	0.20978
107.695	2.95299	107.696	3.12782	126.997	3.29381		150.345	4.11798	0.116313			277.029	20.1629	354.966	21.8764	331.294	22.5971		122.863	12.1189	0.21131
108.027	2.99363	108.028	3.12169	127.39	3.37033		150.811	4.07664	0.125744			277.888	20.3135	356.065	21.9416	332.321	22.613		123.243	12.1317	0.20997
108.361	2.9984	108.36	3.13464	127.78	3.3726		151.276	4.10887	0.105961			278.744	20.4484	357.162	22.039	333.346	22.6386		123.624	12.1453	0.20278
108.698	2.97887	108.695	3.1578	128.172	3.36987		151.742	4.14247	0.0849479			279.602	20.4936	358.261	22.0683	334.372	22.7009		124.004	12.1611	0.19725
109.033	2.9523	109.03	3.17642	128.564	3.42074		152.207	4.11906	0.115798			280.459	20.3419	359.361	22.053	335.397	22.7306		124.384	12.1792	0.18922
109.364	2.96865	109.365	3.20344	128.961	3.43323		152.673	4.13887	0.129563			281.318	20.1691	360.46	22.1289	336.422	22.7342		124.765	12.1924	0.17367
109.696	3.02179	109.696	3.25702	129.356	3.42233		153.138	4.16481	0.126123			282.174	20.1505	361.559	22.2118	337.447	22.7431		125.145	12.2058	0.15845
110.027	2.98727	110.028	3.27837	129.748	3.45434		153.604	4.14747	0.123843			283.032	20.2663	362.658	22.2392	338.476	22.7826		125.526	12.2312	0.14578
110.363	2.9682	110.36	3.21979	130.14	3.48386		154.069	4.1678	0.125739			283.888	20.4836	363.756	22.3253	339.5	22.8619		125.906	12.2574	0.13279
110.698	3.03518	110.695	3.2216	130.531	3.49113		154.535	4.1876	0.13149			284.747	20.7313	364.854	22.3946	340.526	22.9052		126.286	12.2911	0.12283
111.033	3.0622	111.03	3.28859	130.924	3.48386		155	4.22735	0.107682			285.605	20.8323	365.955	22.3741	341.55	22.9502		126.667	12.3342	0.12231
111.365	3.05426	111.364	3.24476	131.321	3.48341		155.465	4.23017	0.127058			286.463	20.7883	367.054	22.3494	342.576	23.0208		127.047	12.3765	0.12535
111.695	3.05267	111.696	3.18595	131.714	3.48772		155.931	4.25063	0.125915			287.319	20.7774	368.154	22.3391	343.603	23.0235		127.427	12.4183	0.12931
112.026	3.08037	112.028	3.24908	132.108	3.50748		156.396	4.22996	0.111482			288.178	20.729	369.25	22.3578	344.628	23.0192		127.808	12.4518	0.14001
112.363	3.11466	112.36	3.29767	132.499	3.52837		156.862	4.25587	0.119094			289.035	20.6155	370.349	22.4188	345.653	23.0869		128.188	12.4869	0.1534
112.698	3.09286	112.695	3.2786	132.889	3.47478		157.327	4.29715	0.130468			289.895	20.6382	371.448	22.5446	346.678	23.1784		128.569	12.5128	0.1609
113.033	3.07129	113.029	3.27383	133.284	3.45389		157.793	4.28902	0.121121			290.75	20.756	372.548	22.6984	347.704	23.2583		128.949	12.536	0.16637
113.364	3.07855	113.364	3.28904	133.679	3.5261		158.258	4.28063	0.111469			291.609	20.9027	373.644	22.7429	348.731	23.313		129.329	12.5557	0.16975
113.695	3.09059	113.695	3.31107	134.074	3.58082		158.724	4.3255	0.132567			292.465	21.0698	374.745	22.7449	349.758	23.3662		129.71	12.5671	0.16757
114.028	3.06902	114.026	3.30176	134.466	3.62169		159.189	4.32611	0.139645			293.324	21.1146	375.843	22.7812	350.781	23.4		130.09	12.5836	0.16275
114.363	3.02792	114.359	3.30675	134.857	3.63123		159.655	4.30612	0.126421			294.182	21.0412	376.942	22.766	351.806	23.3539		130.47	12.5973	0.1576
114.697	3.10285	114.694	3.37442	135.248	3.59172		160.12	4.35931	0.126065			295.041	20.9434	378.041	22.7619	352.832	23.3103		130.851	12.6071	0.15397
115.031	3.19277	115.03	3.37896	135.643	3.57968		160.586	4.3424	0.127969			295.897	20.9486	379.14	22.8348	353.86	23.3827		131.231	12.6104	0.15834
115.364	3.17392	115.364	3.3474	136.038	3.60625		161.051	4.33012	0.130854			296.755	21.0953	380.236	22.9356	354.886	23.4956		131.612	12.6074	0.15601
115.695	3.14417	115.695	3.36034	136.433	3.63441		161.517	4.36014	0.13182			297.613	21.1956	381.338	23.002	355.91	23.556		131.992	12.6044	0.15515
116.026	3.10762	116.026	3.35807	136.825	3.631		161.982	4.41264	0.101848			298.47	21.2797	382.437	22.9922	356.936	23.6062		132.372	12.6026	0.16006
116.361	3.14077	116.359	3.38895	137.216	3.58195		162.447	4.41323	0.129388			299.328	21.4011	383.537	23.0008				132.753	12.6087	0.16756
116.696	3.22024	116.694	3.41733	137.606	3.53904		162.913	4.43405	0.160378			300.186	21.3989	384.635	23.0244				133.133	12.6263	0.17821
117.031	3.17733	117.029	3.37623	138	3.59376		163.378	4.47214	0.140791			301.042	21.3046	385.735	22.977				133.514	12.6622	0.19186
117.364	3.16348	117.364	3.3919	138.396	3.65144		163.844	4.45825	0.105286			301.9	21.2215	386.832	22.9876				133.894	12.7046	0.20735
117.694	3.23954	117.695	3.43595	138.791	3.60421		164.309	4.41574	0.121479			302.757	21.1793	387.933	23.0939				134.274	12.7537	0.21799
118.026	3.24363	118.025	3.43414	139.183	3.60807		164.775	4.45356	0.138029			303.616	21.2681	389.032	23.1954				134.655	12.8068	0.22264
118.36	3.18368	118.358	3.45412	139.573	3.66392		165.24	4.47743	0.132655			304.473	21.5169	390.131	23.2867				135.035	12.8443	0.21659
118.698	3.18437	118.694	3.43777	139.965	3.69163		165.706	4.4573	0.117941			305.331	21.7606	391.227	23.3276				135.415	12.8818	0.20983
119.031	3.26565	119.03	3.40098	140.358	3.71138		166.171	4.51538	0.135965			306.188	21.7958	392.327	23.3425				135.796	12.9054	0.19561
119.363	3.26338	119.364	3.47592	140.753	3.63327		166.637	4.51542	0.146591			307.048	21.6829	393.424	23.3984				136.176	12.926	0.17984
119.694	3.21911	119.694	3.52292	141.148	3.626		167.102	4.55183	0.133806			307.904	21.5744	394.525	23.4252				136.557	12.9378	0.17517
120.026	3.22047	120.025	3.45525	141.54	3.75316		167.568	4.5571	0.136372			308.762	21.5135	395.621	23.4595				136.937	12.9466	0.17542
120.36	3.21002	120.359	3.42869	141.931	3.72932		168.033	4.54027	0.140581			309.618	21.596	396.721	23.5415				137.317	12.9567	0.17668
120.696	3.27292	120.695	3.46479	142.322	3.68254		168.498	4.55845	0.137341			310.477	21.7853	397.819	23.5567				137.698	12.9665	0.17541
121.033	3.30539	121.03	3.51429	142.717	3.75134		168.964	4.61353	0.12583			311.334	21.9436	398.92	23.5351				138.078	12.973	0.17221
121.364	3.27156	121.364	3.50294	143.112	3.78586		169.429	4.56124	0.154607			312.192	22.0794	400.019	23.5415				138.458	12.9818	0.17047
121.694	3.3197	121.694	3.47728	143.507	3.80266		169.895	4.57542	0.151642			313.049	22.1062	401.118	23.5832				138.839	12.9957	0.16423
122.026	3.33604	122.026	3.58037	143.899	3.79131		170.36	4.67811	0.126722			313.908	21.9752	402.216	23.6795				139.219	13.0081	0.15706
122.361	3.32855	122.359	3.61806	144.288	3.78086		170.826	4.65301	0.123552			314.764	21.8566	403.316	23.682				139.6	13.021	0.15088
122.698	3.31107	122.694	3.5622	144.68	3.81742		171.291	4.61378	0.151048			315.623	21.808	404.415	23.6389				139.98	13.029	0.1577
123.033	3.29949	123.029	3.60057	145.074	3.79539		171.757	4.65785	0.143907			316.481	21.826	405.515	23.7379				140.36	13.0383	0.16542
123.364	3.33423	123.364	3.5865	145.47	3.79721		172.222	4.70693	0.121382			317.338	22.0133	406.613	23.8169				140.741	13.0561	0.17599
123.693	3.25703	123.695	3.53245	145.865	3.84898		172.688	4.66935	0.141319			318.195	22.2617	407.712	23.8217				141.121	13.0881	0.19167
124.026	3.29585	124.026	3.56106	146.257	3.81174		173.153	4.67992	0.15857			319.053	22.3435	408.809	23.8539				141.501	13.1202	0.20736
124.361	3.43822	124.359	3.59013	146.647	3.78813		173.619	4.69808	0.139765			319.911	22.3085	409.911	23.8276				141.882	13.1656	0.22477
124.697	3.37737	124.694	3.58718	147.039	3.81129		174.084	4.689	0.128003			320.77	22.2506	411.008	23.8044				142.262	13.2192	0.2364
125.031	3.3835	125.03	3.5622	147.434	3.80062		174.55	4.72643	0.132976			321.625	22.2027	412.109	23.8541				142.643	13.2646	0.24408
125.363	3.43754	125.364	3.58423	147.829	3.84898		175.015	4.78571	0.154818			322.484	22.2336	413.205	23.8541				143.023	13.2958	0.24265
125.694	3.40939	125.695	3.60807	148.224	3.92618		175.48	4.74727	0.17445			323.341	22.2821	414.305	23.8287				143.403	13.3247	0.23516
126.026	3.42642	126.026	3.60239	148.617	3.91211		175.946	4.75101	0.170113			324.2	22.3562	415.404	23.8743				143.784	13.3406	0.22124
126.361	3.39917	126.359	3.68186	149.007	3.87055		176.411	4.78952	0.149606			325.057	22.5063	416.504	23.9177				144.164	13.3498	0.20344
126.698	3.4196	126.695	3.74135	149.397	3.91846		176.877	4.80006	0.1195			325.915	22.5751						144.545	13.3562	0.18349
127.033	3.46252	127.03	3.7384	149.792	3.99362		177.342	4.83624	0.113456			326.771	22.5896						144.925	13.3644	0.16451
127.364	3.42528	127.364	3.73	150.189	3.96978		177.808	4.83738	0.130082			327.63	22.6591						145.305	13.3759	0.16131
127.694	3.41393	127.696	3.70911	150.584	3.91211		178.273	4.811	0.132456			328.487	22.6445						145.686	13.3824	0.16498
128.026	3.41438	128.026	3.74521	150.976	3.89848		178.739	4.85503	0.17131			329.346	22.5683						146.066	13.3928	0.17086
128.361	3.49113	128.359	3.75316	151.365	3.94935		179.204	4.86539	0.179411			330.202	22.5862						146.446	13.4026	0.17961
128.698	3.51815	128.694	3.70979	151.756	4.01497		179.67	4.85214	0.16771			331.06	22.6872						146.827	13.4172	0.1913
129.033	3.43255	129.03	3.67505	152.151	3.94662		180.135	4.87019	0.149158			331.917	22.7772						147.207	13.4402	0.20613
129.363	3.4766	129.364	3.63804	152.547	3.89371		180.601	4.91506	0.178487			332.777	22.8133						147.588	13.4735	0.21109
129.694	3.53427	129.695	3.70275	152.941	3.96297		181.066	4.93199	0.171038			333.633	22.8475						147.968	13.51	0.21464
130.026	3.52496	130.026	3.76224	153.333	3.98999		181.532	4.8936	0.145465			334.491	22.8503						148.348	13.5464	0.21821
130.361	3.50975	130.36	3.72274	153.724	4.02609		181.997	4.90578	0.133615			335.346	22.8062						148.729	13.5679	0.21567
130.698	3.49635	130.695	3.76565	154.114	4.03472		182.462	4.98413	0.136022			336.204	22.8312						149.109	13.5831	0.21091
131.033	3.54949	131.03	3.84217	154.509	4.00293		182.928	4.99738	0.12518			337.062	22.89						149.489	13.6005	0.20819
131.364	3.56107	131.364	3.80902	154.906	4.06401		183.393	4.98087	0.172059			337.921	22.9695						149.87	13.6135	0.21306
131.694	3.53813	131.695	3.74453	155.301	4.06356		183.859	4.96295	0.166379			338.778	23.1468						150.25	13.6332	0.22107
132.026	3.54994	132.026	3.7493	155.693	4.03359		184.324	4.97656	0.175561			339.636	23.2504						150.631	13.6609	0.23257
132.361	3.56356	132.359	3.82264	156.082	4.08377		184.79	5.0556	0.17355			340.493	23.1439						151.011	13.6759	0.23907
132.699	3.60421	132.695	3.89235	156.473	4.07696		185.255	5.05628	0.168969			341.351	23.0056						151.391	13.673	0.23723
133.033	3.57855	133.03	3.86556	156.868	4.07242		185.721	4.99852	0.147731			342.208	23.0117						151.772	13.673	0.23261
133.364	3.53019	133.365	3.80448	157.264	4.11238		186.186	5.04161	0.152046			343.066	23.0857						152.152	13.6797	0.21995
133.694	3.54767	133.695	3.82923	157.659	4.1344		186.652	5.07609	0.165947			343.923	23.1393						152.533	13.6863	0.20731
134.026	3.57764	134.025	3.82128	158.051	4.12441		187.117	5.06879	0.146675			344.782	23.2685						152.913	13.7056	0.1986
134.363	3.63282	134.359	3.81515	158.441	4.11306		187.583	5.09557	0.153915			345.64	23.4057						153.293	13.7412	0.19361
134.698	3.64417	134.694	3.91006	158.831	4.15302		188.048	5.11541	0.150964			346.498	23.4424						153.674	13.7774	0.18932
135.031	3.65439	135.03	3.90825	159.226	4.13894		188.514	5.10356	0.182215			347.354	23.4829						154.054	13.8089	0.19218
135.364	3.69322	135.364	3.88917	159.623	4.11601		188.979	5.10169	0.185126			348.213	23.4456						154.434	13.8347	0.20162
135.694	3.64599	135.694	3.94095	160.018	4.18095		189.444	5.16069	0.168105			349.07	23.3339						154.815	13.8619	0.2122
136.025	3.59626	136.026	3.91574	160.41	4.18209		189.91	5.15942	0.14947			349.928	23.3582						155.195	13.8936	0.22496
136.361	3.60466	136.358	3.89917	160.799	4.10965		190.375	5.1673	0.155986			350.785	23.4508						155.576	13.9206	0.23469
136.696	3.66801	136.694	3.91438	161.19	4.09512		190.841	5.20703	0.144721			351.644	23.5682						155.956	13.946	0.24367
137.033	3.72206	137.03	3.96411	161.585	4.19389		191.306	5.18585	0.165373			352.5	23.7131						156.336	13.9627	0.24134
137.364	3.68073	137.364	3.98772	161.981	4.26656		191.772	5.18356	0.17912			353.359	23.7374						156.717	13.977	0.23422
137.693	3.66007	137.695	3.8919	162.376	4.23091		192.237	5.2679	0.168449			354.216	23.6875						157.097	13.9904	0.22705
138.025	3.70457	138.025	3.94004	162.768	4.21978		192.703	5.2381	0.157849			355.074	23.6525						157.477	14.0044	0.21838
138.361	3.76679	138.359	4.04608	163.157	4.23091		193.168	5.21414	0.155101			355.932	23.6591						157.858	14.0188	0.20944
138.698	3.7518	138.694	3.96456	163.55	4.28813		193.634	5.23781	0.195257			356.79	23.7297						158.238	14.041	0.20318
139.031	3.6662	139.03	3.94503	163.943	4.32514		194.099	5.27186	0.189936			357.647	23.7454						158.619	14.062	0.20177
139.363	3.71479	139.365	4.05743	164.34	4.24521		194.565	5.2897	0.15168			358.505	23.749						158.999	14.0806	0.19974
139.694	3.80493	139.695	4.11669	164.733	4.24181		195.03	5.31561	0.15589			359.363	23.8628						159.379	14.0972	0.19792
140.026	3.82651	140.025	4.05856	165.125	4.26837		195.495	5.32244	0.161276			360.22	23.9443						159.76	14.1115	0.20841
140.361	3.81697	140.359	4.00657	165.516	4.29766		195.961	5.34743	0.168787			361.076	23.9363						160.14	14.1316	0.22191
140.698	3.75248	140.695	4.0404	165.907	4.36238		196.426	5.33755	0.172377			361.935	23.925						160.521	14.1572	0.23582
141.033	3.74976	141.03	4.03404	166.302	4.29085		196.892	5.31874	0.186357			362.793	23.9197						160.901	14.193	0.24283
141.364	3.7677	141.364	4.0404	166.698	4.26656		197.357	5.37596	0.188984			363.651	23.9486						161.281	14.2274	0.24914
141.694	3.7786	141.695	4.08082	167.093	4.35239		197.823	5.40247	0.155674			364.508	24.0389						161.662	14.2499	0.24629
142.025	3.83536	142.026	4.04131	167.485	4.3676		198.288	5.3937	0.178152			365.366	24.1025						162.042	14.279	0.23774
142.361	3.77451	142.359	4.01043	167.874	4.33445		198.754	5.40304	0.191068			366.222	24.0864						162.422	14.299	0.2232
142.698	3.7543	142.695	4.04948	168.265	4.31242		199.219	5.4005	0.184783			367.081	24.063						162.803	14.3136	0.21392
143.033	3.88236	143.03	4.13668	168.659	4.40416		199.685	5.42138	0.159658			367.939	24.066						163.183	14.3261	0.21594
143.364	3.90098	143.364	4.1646	169.057	4.4196		200.15	5.44142	0.170073			368.796	24.0864						163.564	14.3384	0.21886
143.693	3.85126	143.695	4.12055	169.452	4.30289		200.616	5.44817	0.173378			369.652	24.1298						163.944	14.3444	0.22381
144.026	3.81107	144.025	4.19889	169.844	4.37668		201.081	5.52528	0.169865			370.511	24.1514						164.324	14.3407	0.22714
144.361	3.79267	144.359	4.27133	170.233	4.51156		201.547	5.50961	0.170233			371.369	24.1489						164.705	14.3375	0.23099
144.698	3.87964	144.694	4.17641	170.624	4.52564		202.012	5.49021	0.185927			372.227	24.2188						165.085	14.3317	0.22698
145.031	3.94503	145.03	4.12373	171.017	4.44253		202.477	5.52404	0.206538			373.082	24.3425						165.465	14.3421	0.2242
145.363	3.91733	145.364	4.16892	171.415	4.36533		202.943	5.50215	0.190559			373.94	24.4023						165.846	14.3633	0.22801
145.694	3.89349	145.695	4.178	171.81	4.46705		203.408	5.52199	0.166599										166.226	14.3892	0.23254
146.026	3.89304	146.026	4.1612	172.201	4.53313		203.874	5.56401	0.170737										166.607	14.4266	0.2408
146.361	3.89077	146.359	4.15984	172.59	4.46933		204.339	5.59282	0.194615										166.987	14.4655	0.25033
146.696	3.93981	146.694	4.1939	172.981	4.43186		204.805	5.56076	0.191325										167.367	14.5024	0.26169
147.031	4.03972	147.029	4.25657	173.376	4.44162		205.27	5.60711	0.18011										167.748	14.5389	0.27354
147.363	4.00748	147.364	4.22546	173.774	4.50248		205.736	5.61913	0.192681										168.128	14.5751	0.28541
147.694	3.9028	147.695	4.15166	174.169	4.49952		206.201	5.60057	0.164821										168.509	14.6009	0.29279
148.026	3.93436	148.026	4.21365	174.559	4.51428		206.667	5.64263	0.195688										168.889	14.625	0.29948
148.36	3.95457	148.359	4.27973	174.948	4.59512		207.132	5.68023	0.218956										169.269	14.6459	0.30393
148.696	3.9473	148.694	4.28063	175.341	4.54812		207.598	5.64807	0.186704										169.65	14.6597	0.29166
149.031	4.00089	149.03	4.33104	175.734	4.49476		208.063	5.6768	0.183484										170.03	14.6731	0.27951
149.363	3.93936	149.364	4.33876	176.131	4.51497		208.529	5.69243	0.199142										170.41	14.6865	0.26785
149.694	3.90053	149.695	4.29267	176.526	4.56333		208.994	5.68117	0.199384										170.791	14.6984	0.25673
150.026	4.03586	150.026	4.31333	176.918	4.63735		209.459	5.74021	0.191037										171.171	14.7067	0.24361
150.361	4.06856	150.36	4.34126	177.308	4.64258		209.925	5.75532	0.171231										171.552	14.7176	0.23476
150.697	3.99363	150.695	4.3265	177.699	4.6319		210.39	5.72171	0.169311										171.932	14.7293	0.23638
151.033	4.02519	151.03	4.31174	178.094	4.61919		210.856	5.74888	0.198119										172.312	14.741	0.23801
151.364	4.10807	151.364	4.29948	178.491	4.59217		211.321	5.77426	0.20194										172.693	14.7513	0.2371
151.695	4.11828	151.696	4.2988	178.884	4.60511		211.787	5.76139	0.191396										173.073	14.7626	0.23419
152.026	4.07719	152.028	4.32423	179.278	4.61578		212.252	5.81891	0.191923										173.453	14.7743	0.2303
152.361	4.08763	152.36	4.34467	179.667	4.65098		212.718	5.81151	0.208932										173.834	14.7922	0.22976
152.697	4.14008	152.695	4.36601	180.058	4.66574		213.183	5.80332	0.2023										174.214	14.8142	0.23425
153.033	4.13668	153.03	4.4028	180.453	4.6403		213.649	5.864	0.183964										174.595	14.8504	0.24647
153.364	4.06402	153.364	4.40756	180.849	4.64825		214.114	5.88322	0.181867										174.975	14.885	0.26069
153.695	4.02042	153.696	4.39008	181.243	4.6503		214.58	5.85297	0.191372										175.355	14.9217	0.27764
154.027	4.04653	154.026	4.4146	181.636	4.67505		215.045	5.86257	0.202546										175.736	14.9416	0.28623
154.363	4.07923	154.36	4.44957	182.027	4.70911		215.511	5.90186	0.198351										176.116	14.9512	0.28634
154.698	4.14417	154.694	4.43776	182.418	4.74453		215.976	5.89171	0.195983										176.496	14.9575	0.28338
155.033	4.19231	155.03	4.42982	182.813	4.80674		216.441	5.919	0.199199										176.877	14.9647	0.2816
155.364	4.15643	155.364	4.46751	183.208	4.77791		216.907	5.93301	0.204179										177.257	14.9801	0.27992
155.695	4.18027	155.695	4.49453	183.603	4.72364		217.372	5.95073	0.216007										177.638	14.9977	0.27855
156.026	4.20389	156.028	4.48885	183.995	4.71524		217.838	5.95804	0.210344										178.018	15.0145	0.27615
156.361	4.16052	156.36	4.44844	184.385	4.7468		218.303	5.9735	0.210177										178.398	15.0363	0.26922
156.696	4.19617	156.695	4.43822	184.776	4.85057		218.769	5.99022	0.217943										178.779	15.0429	0.24953
157.031	4.23613	157.029	4.52019	185.17	4.83104		219.234	6.03381	0.208596										179.159	15.0504	0.23055
157.364	4.22387	157.364	4.55402	185.566	4.74952		219.7	6.02831	0.184662										179.54	15.0627	0.21713
157.694	4.2107	157.696	4.532	185.961	4.7913		220.165	6.04226	0.21505										179.92	15.0788	0.20592
158.028	4.20502	158.028	4.51497	186.353	4.79426		220.631	6.06569	0.189751										180.3	15.1051	0.20156
158.361	4.24022	158.36	4.48499	186.744	4.78903		221.096	6.05731	0.170529										180.681	15.1423	0.2069
158.696	4.25248	158.694	4.57696	187.136	4.8433		221.562	6.05777	0.212345										181.061	15.1831	0.21415
159.031	4.24022	159.03	4.64485	187.528	4.86987		222.027	6.09553	0.229871										181.441	15.2267	0.22596
159.364	4.23659	159.364	4.54993	187.925	4.8869		222.492	6.09465	0.202948										181.822	15.2699	0.24301
159.695	4.25089	159.695	4.54766	188.318	4.85511		222.958	6.12462	0.222132										182.202	15.2986	0.24972
160.027	4.29721	160.026	4.60466	188.712	4.8181		223.423	6.10716	0.224554										182.583	15.3242	0.25902
160.363	4.28472	160.36	4.59853	189.102	4.85874		223.889	6.1239	0.226699										182.963	15.3356	0.26718
160.696	4.29767	160.695	4.57764	189.493	4.91801		224.354	6.18	0.237658										183.343	15.3442	0.27434
161.031	4.34013	161.03	4.55039	189.887	4.95116		224.82	6.14803	0.200247										183.724	15.3588	0.27985
161.364	4.282	161.364	4.59853	190.282	4.93367		225.285	6.20592	0.189634										184.104	15.3776	0.28209
161.695	4.29426	161.695	4.63622	190.678	4.97659		225.751	6.2527	0.214019										184.484	15.397	0.28469
162.028	4.37373	162.028	4.6042	191.07	5.02518		226.216	6.2125	0.227774										184.865	15.4094	0.28531
162.363	4.35875	162.36	4.64235	191.459	4.90552		226.682	6.18014	0.209477										185.245	15.4161	0.28485
162.696	4.31697	162.695	4.72023	191.851	4.88781		227.147	6.281	0.21151										185.626	15.4147	0.2801
163.033	4.33604	163.029	4.76428	192.245	4.99861		227.613	6.25821	0.218641										186.006	15.4141	0.28235
163.364	4.41279	163.364	4.74294	192.64	4.99521		228.078	6.19702	0.246977										186.386	15.4094	0.28513
163.694	4.42233	163.695	4.67755	193.035	4.99634		228.544	6.27461	0.228133										186.767	15.4081	0.28854
164.028	4.36193	164.026	4.64689	193.429	4.9557		229.009	6.35032	0.221328										187.147	15.4297	0.28923
164.363	4.33945	164.36	4.65393	193.819	4.90938		229.474	6.30653	0.194976										187.528	15.4535	0.2893
164.698	4.3835	164.694	4.70411	194.209	5.01201		229.94	6.34222	0.245401										187.908	15.4727	0.28826
165.031	4.46252	165.03	4.74635	194.604	5.05288		230.405	6.35823	0.232319										188.288	15.4999	0.28428
165.364	4.4062	165.364	4.71751	195	5.06741		230.871	6.35702	0.221028										188.669	15.5274	0.28008
165.695	4.34694	165.695	4.69094	195.394	5.11442		231.336	6.38817	0.238854										189.049	15.5572	0.27869
166.026	4.43981	166.028	4.75089	195.787	5.09012		231.802	6.3837	0.215346										189.429	15.581	0.28368
166.363	4.48	166.36	4.80561	196.178	5.10761		232.267	6.36379	0.201936										189.81	15.5969	0.2828
166.696	4.50271	166.695	4.77132	196.568	5.08263		232.733	6.42444	0.225107										190.19	15.6197	0.28422
167.031	4.50543	167.031	4.79585	196.962	5.02041		233.198	6.41641	0.239666										190.571	15.6355	0.29325
167.364	4.46365	167.364	4.84467	197.359	5.09898		233.664	6.42779	0.215609										190.951	15.6485	0.30178
167.694	4.50884	167.698	4.80288	197.754	5.17028		234.129	6.46744	0.228935										191.331	15.6615	0.30985
168.028	4.49113	168.028	4.80447	198.146	5.14121		234.595	6.45813	0.250497										191.712	15.6893	0.32284
168.361	4.45389	168.36	4.82423	198.536	5.08535		235.06	6.46038	0.252336										192.092	15.7124	0.33393
168.698	4.52723	168.695	4.82536	198.927	5.07491		235.526	6.52698	0.235522										192.472	15.722	0.32893
169.033	4.59013	169.031	4.85284	199.321	5.12713		235.991	6.51513	0.222877										192.853	15.7391	0.31421
169.364	4.55516	169.365	4.84126	199.717	5.17187		236.456	6.51374	0.234402										193.233	15.7512	0.29668
169.695	4.43663	169.696	4.84807	200.111	5.16891		236.922	6.58617	0.215182										193.614	15.7585	0.27914
170.027	4.46751	170.028	4.89575	200.503	5.14462		237.387	6.58421	0.205049										193.994	15.7794	0.27042
170.361	4.59058	170.359	4.928	200.895	5.22727		237.853	6.56001	0.238045										194.374	15.8218	0.27209
170.698	4.58672	170.695	4.90961	201.284	5.31696		238.318	6.54766	0.251987										194.755	15.8599	0.27893
171.033	4.5765	171.03	4.86783	201.679	5.27609		238.784	6.60793	0.236621										195.135	15.8909	0.2877
171.365	4.54358	171.365	4.91051	202.074	5.26201		239.249	6.59861	0.257911										195.516	15.9189	0.29662
171.695	4.5656	171.696	4.93776	202.469	5.21478		239.715	6.61272	0.253703										195.896	15.9247	0.2881
172.026	4.66846	172.026	4.92527	202.864	5.15711		240.18	6.68467	0.244164										196.276	15.918	0.27361
172.361	4.64031	172.359	4.94889	203.252	5.23794		240.646	6.66979	0.255181										196.657	15.9154	0.2626
172.697	4.60875	172.695	4.93822	203.644	5.29652		241.111	6.66814	0.240955										197.037	15.9213	0.25341
173.033	4.62169	173.03	4.96751	204.038	5.28653		241.577	6.70876	0.222605										197.417	15.9418	0.24827
173.364	4.63395	173.364	4.99453	204.434	5.23658		242.042	6.72782	0.242205										197.798	15.9662	0.24613
173.694	4.6646	173.695	4.94684	204.829	5.25134		242.508	6.71926	0.22937										198.178	16.0018	0.24434
174.028	4.6285	174.024	4.93299	205.221	5.34966		242.973	6.72753	0.237715										198.559	16.0426	0.24222
174.361	4.65938	174.358	4.93367	205.612	5.31741		243.438	6.7299	0.248132										198.939	16.0829	0.24146
174.698	4.7216	174.693	4.99907	206.002	5.3299		243.904	6.73536	0.267268										199.319	16.1076	0.25093
175.031	4.67709	175.029	5.09466	206.396	5.3953		244.369	6.76034	0.25065										199.7	16.1318	0.26096
175.363	4.62714	175.363	5.09466	206.793	5.31582		244.835	6.83101	0.254209										200.08	16.1462	0.26904
175.694	4.60852	175.694	5.08763	207.188	5.30856		245.3	6.83755	0.274978										200.46	16.1408	0.28118
176.025	4.6889	176.025	5.07468	207.58	5.37849		245.766	6.79575	0.25659										200.841	16.1389	0.29567
176.36	4.76202	176.358	5.06469	207.969	5.41732		246.231	6.85243	0.239374										201.221	16.1415	0.3079
176.695	4.71683	176.694	5.06129	208.361	5.40279		246.697	6.85987	0.244468										201.602	16.1489	0.31035
177.031	4.75997	177.029	5.00475	208.754	5.34239		247.162	6.86541	0.23946										201.982	16.1709	0.32054
177.363	4.83717	177.363	5.03654	209.151	5.38531		247.628	6.91618	0.251957										202.362	16.1957	0.33011
177.691	4.81901	177.694	5.09466	209.546	5.45002		248.093	6.88523	0.251266										202.743	16.2159	0.33258
178.025	4.78654	178.024	5.04085	209.938	5.47364		248.559	6.90431	0.257712										203.123	16.2353	0.33474
178.36	4.75974	178.358	5.0656	210.327	5.4641		249.024	6.93787	0.276308										203.504	16.2556	0.33664
178.696	4.78132	178.694	5.17595	210.719	5.40665		249.489	6.92305	0.250196										203.884	16.2734	0.33729
179.03	4.80175	179.03	5.21251	211.112	5.43935		249.955	6.95578	0.248005										204.264	16.2907	0.33788
179.361	4.74067	179.364	5.21296	211.508	5.47273		250.42	7.01008	0.303831										204.645	16.3096	0.33636
179.693	4.71865	179.694	5.18299	211.903	5.47999		250.886	6.97009	0.27324										205.025	16.3291	0.33308
180.025	4.77609	180.025	5.13962	212.295	5.51769		251.351	6.98245	0.229617										205.405	16.3423	0.32577
180.36	4.82128	180.359	5.19798	212.684	5.46932		251.817	7.03789	0.259426										205.786	16.3569	0.31713
180.696	4.86215	180.695	5.27223	213.075	5.49589		252.282	7.05421	0.272379										206.166	16.3731	0.30864
181.031	4.90938	181.03	5.24634	213.47	5.59511		252.748	7.06811	0.240025										206.547	16.3912	0.30089
181.363	4.88077	181.365	5.18935	213.865	5.5933		253.213	7.05853	0.245834										206.927	16.415	0.29485
181.693	4.81401	181.695	5.14257	214.262	5.59125		253.679	7.01292	0.273508										207.307	16.4455	0.29171
182.025	4.85466	182.025	5.16119	214.654	5.56741		254.144	7.06703	0.267142										207.688	16.4843	0.29202
182.361	4.96592	182.359	5.22591	215.043	5.53971		254.61	7.15668	0.247839										208.068	16.5178	0.30094
182.698	5.00634	182.695	5.21546	215.435	5.57127		255.075	7.11884	0.273654										208.448	16.5509	0.31058
183.033	4.94685	183.03	5.23408	215.829	5.56219		255.541	7.10076	0.305993										208.829	16.5891	0.32377
183.364	4.87146	183.364	5.31969	216.225	5.56787		256.006	7.16796	0.298944										209.209	16.6212	0.34312
183.693	4.88054	183.695	5.30039	216.62	5.61714		256.471	7.17851	0.259361										209.59	16.6305	0.35261
184.026	4.89984	184.025	5.26042	217.012	5.62214		256.937	7.17259	0.260645										209.97	16.6379	0.36065
184.361	4.86374	184.359	5.32695	217.401	5.60965		257.402	7.17923	0.263782										210.35	16.6386	0.35695
184.698	4.89576	184.695	5.39575	217.792	5.621		257.868	7.23237	0.255191										210.731	16.6324	0.34806
185.031	4.97023	185.03	5.41278	218.187	5.63962		258.333	7.24895	0.277215										211.111	16.6279	0.33858
185.364	4.97614	185.364	5.36601	218.584	5.64257		258.799	7.21796	0.297352										211.491	16.6342	0.32955
185.693	4.95525	185.695	5.27223	218.979	5.67254		259.264	7.24955	0.292986										211.872	16.648	0.32365
186.025	4.97727	186.026	5.27677	219.371	5.74225		259.73	7.28516	0.278516										212.252	16.6749	0.32827
186.361	5.05448	186.36	5.36192	219.761	5.73612		260.195	7.3145	0.277357										212.633	16.6946	0.33339
186.697	5.07582	186.694	5.36555	220.152	5.6898		260.661	7.29912	0.2745										213.013	16.7068	0.3342
187.033	5.02609	187.03	5.33376	220.545	5.74748		261.126	7.32597	0.270141										213.393	16.7178	0.33327
187.364	5.01428	187.364	5.3676	220.943	5.80901		261.592	7.32258	0.283825										213.774	16.7203	0.32677
187.693	5.02859	187.695	5.40256	221.339	5.75315		262.057	7.33086	0.285532										214.154	16.7177	0.31727
188.026	5.07491	188.026	5.39257	221.729	5.6898		262.523	7.37311	0.265296										214.535	16.7277	0.30487
188.361	5.0656	188.359	5.42981	222.12	5.72772		262.988	7.37948	0.259823										214.915	16.7531	0.29428
188.698	4.96933	188.694	5.47772	222.51	5.78812		263.453	7.38995	0.315607										215.295	16.7793	0.28439
189.033	5.00316	189.031	5.45842	222.904	5.75202		263.919	7.41232	0.293934										215.676	16.8248	0.29168
189.363	5.09217	189.365	5.47954	223.302	5.71137		264.384	7.43085	0.263437										216.056	16.8701	0.30166
189.695	5.08763	189.695	5.48295	223.696	5.77518		264.85	7.45304	0.282416										216.436	16.9165	0.31231
190.026	5.07468	190.026	5.43049	224.089	5.82922		265.315	7.47669	0.309744										216.817	16.9428	0.33163
190.361	5.08831	190.36	5.4666	224.478	5.83058		265.781	7.46595	0.286206										217.197	16.9592	0.34935
190.698	5.14099	190.695	5.48749	224.869	5.85806		266.246	7.49211	0.280894										217.578	16.9645	0.36142
191.033	5.13849	191.03	5.48045	225.264	5.91233		266.712	7.53232	0.295426										217.958	16.9662	0.36506
191.364	5.09126	191.365	5.51087	225.66	5.93367		267.177	7.50489	0.280326										218.338	16.9689	0.3693
191.694	5.13304	191.696	5.49861	226.055	5.85056		267.643	7.53974	0.289018										218.719	16.9761	0.37497
192.026	5.2057	192.028	5.54493	226.448	5.77382		268.108	7.55931	0.311326										219.099	16.9842	0.37227
192.361	5.24566	192.359	5.59466	226.837	5.86419		268.574	7.55201	0.299301										219.479	16.9923	0.36958
192.698	5.18549	192.695	5.53517	227.227	5.9641		269.039	7.56254	0.288493										219.86	17.009	0.36668
193.033	5.12827	193.03	5.4968	227.622	5.88054		269.505	7.5865	0.302479										220.24	17.0237	0.36428
193.364	5.18413	193.365	5.52563	228.019	5.80038		269.97	7.60579	0.286681										220.621	17.0438	0.36652
193.694	5.18072	193.695	5.61782	228.414	5.89234		270.435	7.63354	0.287897										221.001	17.0658	0.3704
194.028	5.19003	194.025	5.64711	228.806	5.99066		270.901	7.65776	0.304405										221.381	17.0899	0.37396
194.363	5.24794	194.359	5.57014	229.197	6.03358		271.366	7.63239	0.275114										221.762	17.1087	0.37564
194.698	5.25202	194.695	5.56969	229.586	6.02722		271.832	7.68402	0.288143										222.142	17.1213	0.37383
195.033	5.27064	195.03	5.60533	229.981	5.96205		272.297	7.72227	0.310911										222.523	17.1315	0.36866
195.364	5.22364	195.364	5.62554	230.377	5.98294		272.763	7.69711	0.296746										222.903	17.1542	0.36813
195.695	5.2166	195.695	5.65779	230.772	6.00974		273.228	7.71028	0.311163										223.283	17.1882	0.36881
196.026	5.28972	196.026	5.67186	231.165	5.98044		273.694	7.73239	0.290228										223.664	17.2298	0.36808
196.361	5.25316	196.359	5.67527	231.554	6.01768		274.159	7.73138	0.285054										224.044	17.2801	0.36981
196.696	5.24294	196.695	5.64802	231.944	6.03925		274.625	7.76238	0.306496										224.424	17.3248	0.37378
197.033	5.26655	197.03	5.68208	232.339	6.04084		275.09	7.79697	0.306677										224.805	17.3582	0.37611
197.365	5.29267	197.363	5.73794	232.736	6.04039		275.556	7.80173	0.300345										225.185	17.3755	0.37045
197.695	5.35852	197.695	5.69321	233.131	6.02132		276.021	7.81174	0.320253										225.566	17.3881	0.36976
198.026	5.32763	198.026	5.69957	233.523	6.07127		276.486	7.82028	0.320918										225.946	17.3876	0.36578
198.361	5.33286	198.359	5.73635	233.912	6.116		276.952	7.87755	0.307044										226.326	17.3846	0.36067
198.697	5.3953	198.695	5.7368	234.304	6.11214		277.417	7.84717	0.299151										226.707	17.387	0.35299
199.031	5.35579	199.03	5.76042	234.698	6.06696		277.883	7.84873	0.33072										227.087	17.3844	0.34204
199.364	5.33149	199.364	5.73453	235.094	6.06128		278.348	7.9028	0.307569										227.467	17.3842	0.33248
199.694	5.38077	199.695	5.71591	235.488	6.17254		278.814	7.93864	0.307778										227.848	17.3834	0.32993
200.026	5.41347	200.026	5.75088	235.88	6.16119		279.279	7.93157	0.302593										228.228	17.3855	0.32924
200.361	5.39189	200.36	5.75474	236.271	6.09965		279.745	7.9532	0.331099										228.609	17.3889	0.32951
200.698	5.41664	200.695	5.76882	236.661	6.18866		280.21	7.97877	0.299806										228.989	17.4051	0.33399
201.033	5.46524	201.03	5.84239	237.056	6.25201		280.676	7.95374	0.293254										229.369	17.43	0.3425
201.364	5.41914	201.364	5.8735	237.453	6.25497		281.141	7.98365	0.342063										229.75	17.4564	0.34976
201.694	5.37441	201.695	5.82127	237.848	6.17027		281.607	8.02183	0.322346										230.13	17.4849	0.34725
202.026	5.34625	202.028	5.86078	238.24	6.10419		282.072	8.03164	0.311417										230.511	17.5133	0.34469
202.361	5.40211	202.36	5.93753	238.629	6.22272		282.538	7.99841	0.335466										230.891	17.5407	0.34221
202.697	5.52132	202.695	5.87395	239.021	6.24815		283.003	8.01654	0.335472										231.271	17.5648	0.33947
203.031	5.49135	203.029	5.81968	239.415	6.18412		283.468	8.0943	0.327298										231.652	17.5902	0.33761
203.364	5.46751	203.364	5.82945	239.81	6.2611		283.934	8.12995	0.32338										232.032	17.626	0.34474
203.695	5.50497	203.696	5.84898	240.206	6.30901		284.399	8.07876	0.324928										232.412	17.6633	0.35842
204.028	5.53926	204.026	5.90279	240.599	6.23112		284.865	8.11206	0.323281										232.793	17.6962	0.36952
204.361	5.6126	204.36	5.92345	240.988	6.22658		285.33	8.18218	0.298604										233.173	17.7182	0.38081
204.698	5.54539	204.695	5.90824	241.378	6.35533		285.796	8.15269	0.317184										233.554	17.7272	0.38975
205.031	5.47273	205.03	5.91301	241.773	6.37395		286.261	8.13387	0.333882										233.934	17.7287	0.39509
205.364	5.54312	205.364	5.96773	242.17	6.29266		286.727	8.21477	0.344812										234.314	17.7161	0.38897
205.695	5.55947	205.695	5.98907	242.565	6.33035		287.192	8.19378	0.336349										234.695	17.7011	0.3778
206.026	5.53245	206.028	5.91392	242.957	6.37781		287.658	8.18123	0.311516										235.075	17.6915	0.36917
206.361	5.51156	206.36	5.92027	243.346	6.35874		288.123	8.26769	0.346697										235.455	17.6976	0.36238
206.696	5.58376	206.695	6.01768	243.738	6.30492		288.589	8.26446	0.35453										235.836	17.7055	0.35392
207.033	5.68776	207.03	6.07377	244.132	6.28244		289.054	8.23036	0.322229										236.216	17.7354	0.35673
207.364	5.60738	207.364	6.05333	244.528	6.39711		289.52	8.29511	0.318718										236.597	17.7629	0.36651
207.695	5.5354	207.696	5.98794	244.922	6.45728		289.985	8.32888	0.334449										236.977	17.7889	0.37741
208.028	5.58149	208.028	6.02404	245.316	6.39711		290.45	8.32995	0.336804										237.357	17.8104	0.38655
208.361	5.62963	208.361	6.07945	245.705	6.39348		290.916	8.32386	0.323393										237.738	17.8363	0.39238
208.698	5.64939	208.695	6.04221	246.097	6.43594		291.381	8.31247	0.328553										238.118	17.8605	0.39764
209.033	5.6201	209.03	6.05288	246.49	6.47363		291.847	8.37057	0.343332										238.499	17.8791	0.40016
209.364	5.66801	209.364	6.09398	246.885	6.47613		292.312	8.38268	0.353571										238.879	17.8947	0.38805
209.696	5.7527	209.696	6.08853	247.28	6.46818		292.778	8.40016	0.340582										239.259	17.9167	0.37793
210.028	5.71819	210.028	6.05333	247.673	6.4818		293.243	8.4165	0.350688										239.64	17.9277	0.36084
210.363	5.67187	210.36	6.03176	248.065	6.49793		293.709	8.41611	0.352807										240.02	17.934	0.34724
210.696	5.70502	210.695	6.07468	248.455	6.52404		294.174	8.44161	0.337332										240.4	17.9634	0.34572
211.031	5.74793	211.03	6.13394	248.849	6.48998		294.64	8.45366	0.337476										240.781	17.9981	0.34875
211.364	5.71183	211.365	6.15165	249.245	6.46636		295.105	8.48396	0.355027										241.161	18.0308	0.35365
211.696	5.66505	211.696	6.12327	249.639	6.55606		295.571	8.4993	0.362111										241.542	18.0618	0.35796
212.028	5.72137	212.028	6.13281	250.033	6.58285		296.036	8.5194	0.325948										241.922	18.0918	0.36157
212.361	5.7938	212.36	6.1923	250.423	6.50088		296.502	8.55582	0.319936										242.302	18.1039	0.35575
212.696	5.77632	212.695	6.1923	250.815	6.49861		296.967	8.58728	0.35614										242.683	18.109	0.34648
213.033	5.69276	213.029	6.18708	251.209	6.61441		297.432	8.55912	0.350879										243.063	18.1215	0.34557
213.365	5.68821	213.364	6.20683	251.604	6.64802		297.898	8.54025	0.320829										243.443	18.1325	0.34898
213.696	5.79789	213.696	6.21705	251.999	6.57354		298.363	8.57931	0.373799										243.824	18.1475	0.35543
214.028	5.85375	214.026	6.22159	252.391	6.61441		298.829	8.60734	0.401257										244.204	18.1662	0.36741
214.361	5.80107	214.359	6.20638	252.783	6.70387		299.294	8.62885	0.368553										244.585	18.1944	0.38412
214.698	5.75088	214.694	6.22477	253.174	6.66777		299.76	8.64146	0.369533										244.965	18.2207	0.39961
215.031	5.80856	215.03	6.23567	253.567	6.56128		300.225	8.6678	0.379921										245.345	18.2468	0.40972
215.364	5.88735	215.364	6.24316	253.962	6.54379		300.691	8.69213	0.336606										245.726	18.2609	0.41008
215.695	5.87168	215.695	6.27132	254.357	6.7209		301.156	8.72906	0.321043										246.106	18.2751	0.41049
216.026	5.86828	216.026	6.2368	254.749	6.81468		301.622	8.74162	0.351528										246.486	18.2732	0.39447
216.361	5.88644	216.359	6.26677	255.142	6.66073		302.087	8.71489	0.338157										246.867	18.269	0.37583
216.696	5.86147	216.694	6.32717	255.531	6.60147		302.553	8.76266	0.340094										247.247	18.2701	0.36026
217.031	5.86101	217.029	6.31128	255.924	6.69956		303.018	8.81524	0.402104										247.628	18.2791	0.35113
217.364	5.88985	217.363	6.35124	256.321	6.76087		303.483	8.74993	0.394449										248.008	18.2921	0.34484
217.694	5.90143	217.695	6.35828	256.714	6.7779		303.949	8.77403	0.383069										248.388	18.3149	0.34428
218.026	5.9096	218.025	6.3299	257.108	6.73725		304.414	8.81593	0.37741										248.769	18.3374	0.35075
218.361	5.91959	218.36	6.36873	257.499	6.71409		304.88	8.81072	0.376763										249.149	18.3647	0.35995
218.698	5.91051	218.694	6.39189	257.889	6.79674		305.345	8.84995	0.372712										249.53	18.3943	0.37028
219.031	5.92709	219.03	6.42822	258.283	6.81786		305.811	8.88248	0.371347										249.91	18.4312	0.38403
219.363	5.97364	219.364	6.42754	258.679	6.72499		306.276	8.86758	0.372216										250.29	18.4687	0.39802
219.694	5.97704	219.694	6.36986	259.073	6.71636		306.742	8.94205	0.376209										250.671	18.5013	0.40855
220.025	5.98726	220.025	6.41278	259.466	6.82581		307.207	8.94903	0.357517										251.051	18.5383	0.41839
220.361	6.02177	220.359	6.46182	259.857	6.89802		307.673	8.93375	0.358834										251.431	18.5674	0.42509
220.696	6.02291	220.694	6.40256	260.246	6.85964		308.138	8.95255	0.405192										251.812	18.582	0.42717
221.031	6.01496	221.029	6.36419	260.641	6.83989		308.604	8.95491	0.410037										252.192	18.5948	0.43055
221.363	5.99816	221.363	6.4071	261.036	6.90891		309.069	8.94218	0.356274										252.573	18.5969	0.42667
221.692	6.01564	221.694	6.47454	261.431	6.89688		309.535	9.01279	0.370301										252.953	18.5988	0.42515
222.025	6.05606	222.025	6.51223	261.824	6.82036		310	9.06589	0.396587										253.333	18.5885	0.41807
222.36	6.01791	222.358	6.48158	262.213	6.86532		310.465	9.05496	0.375929										253.714	18.5877	0.41239
222.696	6.02745	222.694	6.47	262.605	6.95614		310.931	9.05997	0.365833										254.094	18.5789	0.40405
223.031	6.13531	223.029	6.5279	262.998	6.9348		311.396	9.08643	0.382646										254.474	18.5639	0.39414
223.363	6.1042	223.364	6.51042	263.395	6.83716		311.862	9.08409	0.371058										254.855	18.5479	0.38473
223.693	5.98726	223.694	6.49588	263.79	6.87122		312.327	9.09347	0.370606										255.235	18.5328	0.37502
224.025	6.02359	224.024	6.60647	264.182	7.02812		312.793	9.12539	0.387335										255.616	18.5225	0.36804
224.36	6.07718	224.359	6.63394	264.573	7.05673		313.258	9.13117	0.394243										255.996	18.5411	0.37685
224.696	6.04312	224.694	6.54084	264.962	6.98407		313.724	9.15863	0.400838										256.376	18.5697	0.37568
225.03	6.08512	225.03	6.51405	265.357	6.97113		314.189	9.16456	0.383059										256.757	18.6159	0.38062
225.363	6.16051	225.364	6.57581	265.753	7.01223		314.655	9.21526	0.40313										257.137	18.6653	0.38792
225.693	6.18867	225.694	6.64779	266.148	7.0422		315.12	9.2699	0.394805										257.518	18.7209	0.39043
226.024	6.22091	226.025	6.65551	266.54	7.02812		315.586	9.2274	0.377319										257.898	18.7744	0.39276
226.361	6.20229	226.358	6.57309	266.93	7.01836		316.051	9.23871	0.403815										258.278	18.827	0.39643
226.696	6.15733	226.694	6.5522	267.32	7.04198		316.517	9.27118	0.392762										258.659	18.8672	0.41266
227.033	6.19957	227.03	6.66414	267.715	7.07127		316.982	9.30006	0.39131										259.039	18.907	0.4284
227.363	6.28358	227.364	6.68276	268.112	7.0556		317.447	9.28507	0.407781										259.419	18.9168	0.4236
227.693	6.24203	227.696	6.62554	268.507	7.05174		317.913	9.29137	0.402881										259.8	18.9193	0.42425
228.026	6.11555	228.026	6.65619	268.899	7.10419		318.378	9.32301	0.374372										260.18	18.9104	0.41709
228.361	6.13235	228.359	6.67254	269.288	7.07831		318.844	9.37665	0.413936										260.561	18.8999	0.40662
228.697	6.24929	228.694	6.72817	269.68	7.06922		319.309	9.35334	0.410059										260.941	18.8947	0.39401
229.033	6.27245	229.031	6.76995	270.074	7.15778		319.775	9.38167	0.390114										261.321	18.8947	0.38494
229.362	6.21137	229.365	6.66914	270.472	7.16618		320.24	9.43825	0.406693										261.702	18.8948	0.37571
229.695	6.20138	229.695	6.70955	270.865	7.14484		320.706	9.44808	0.403347										262.082	18.8944	0.36595
230.026	6.27132	230.026	6.8383	271.257	7.16777		321.171	9.4466	0.403771										262.462	18.8945	0.35657
230.361	6.30629	230.359	6.79152	271.648	7.20115		321.637	9.46228	0.419987										262.843	18.9119	0.3611
230.698	6.29993	230.695	6.74021	272.039	7.23226		322.102	9.50913	0.393373										263.223	18.9288	0.36946
231.033	6.31128	231.031	6.78358	272.434	7.22363		322.568	9.46418	0.396067										263.604	18.9618	0.38818
231.364	6.34966	231.365	6.82467	272.83	7.21886		323.033	9.52904	0.428445										263.984	19.0026	0.40935
231.694	6.36532	231.695	6.79606	273.224	7.20614		323.498	9.55544	0.408106										264.364	19.0418	0.42811
232.026	6.30379	232.026	6.72885	273.617	7.21477		323.964	9.51702	0.390933										264.745	19.0776	0.44513
232.361	6.32036	232.359	6.73748	274.005	7.26654		324.429	9.58187	0.434635										265.125	19.1125	0.45214
232.697	6.41573	232.695	6.81423	274.397	7.25814		324.895	9.61303	0.427964										265.506	19.1357	0.44668
233.033	6.38985	233.03	6.86487	274.792	7.27449		325.36	9.59366	0.432483										265.886	19.16	0.44145
233.364	6.33853	233.365	6.84556	275.189	7.31309		325.826	9.63148	0.454793										266.266	19.1714	0.42831
233.694	6.37168	233.695	6.82536	275.584	7.3006		326.291	9.63583	0.406681										266.647	19.1825	0.4158
234.028	6.40052	234.025	6.87803	275.976	7.28312		326.757	9.6538	0.38929										267.027	19.1913	0.4036
234.361	6.3735	234.359	6.93616	276.367	7.262		327.222	9.67383	0.418805										267.407	19.195	0.3971
234.698	6.36033	234.695	6.92912	276.756	7.34216		327.688	9.73336	0.428977										267.788	19.1946	0.38921
235.033	6.3903	235.03	6.92299	277.151	7.43094		328.153	9.72621	0.403738										268.168	19.1879	0.3783
235.364	6.4062	235.364	6.97567	277.547	7.34692		328.619	9.75461	0.430237										268.549	19.1875	0.36439
235.694	6.46932	235.695	6.96886	277.942	7.30038		329.084	9.74546	0.44171										268.929	19.1969	0.35562
236.026	6.48953	236.026	6.90778	278.334	7.39438		329.55	9.71506	0.437107										269.309	19.2095	0.34934
236.361	6.42981	236.359	6.93503	278.724	7.48612		330.015	9.78575	0.461305										269.69	19.2513	0.36479
236.696	6.50883	236.695	6.97613	279.114	7.4709		330.48	9.79344	0.447928										270.07	19.2946	0.38165
237.033	6.57649	237.03	6.97272	279.509	7.38462		330.946	9.80354	0.427288										270.45	19.3385	0.40347
237.364	6.53812	237.364	6.95955	279.906	7.39938		331.411	9.8741	0.417117										270.831	19.3756	0.43296
237.694	6.53517	237.695	6.96932	280.301	7.47771		331.877	9.8811	0.415847										271.211	19.401	0.45713
238.026	6.50247	238.026	7.01496	280.693	7.43752		332.342	9.88362	0.420619										271.592	19.4222	0.47476
238.361	6.51768	238.359	6.99702	281.082	7.37826		332.808	9.91584	0.446187										271.972	19.4454	0.48737
238.698	6.55787	238.695	7.02245	281.474	7.50133		333.273	9.91154	0.434219										272.352	19.4624	0.49578
239.033	6.51064	239.03	7.10873	281.868	7.6001		333.739	9.91738	0.427117										272.733	19.4811	0.50256
239.364	6.49066	239.365	7.07581	282.264	7.48725		334.204	9.93891	0.43285										273.113	19.4813	0.49058
239.693	6.49293	239.695	7.09443	282.658	7.43889		334.67	9.97618	0.455471										273.493	19.4822	0.47884
240.026	6.55787	240.025	7.16005	283.051	7.51109		335.135	10.0118	0.469455										273.874	19.4758	0.46042
240.361	6.66528	240.359	7.11895	283.441	7.55832		335.601	9.992	0.448041										274.254	19.4686	0.44062
240.698	6.66414	240.695	7.11373	283.831	7.5917		336.066	10.0208	0.442297										274.635	19.4679	0.42619
241.033	6.63848	241.031	7.10533	284.226	7.54265		336.532	10.0625	0.447762										275.015	19.4789	0.41004
241.364	6.6319	241.365	7.08398	284.621	7.50496		336.997	10.0681	0.429637										275.395	19.4931	0.39269
241.694	6.63848	241.695	7.1487	285.018	7.61327		337.462	10.0637	0.431551										275.776	19.5238	0.38456
242.025	6.70569	242.028	7.15937	285.411	7.69501		337.928	10.1184	0.475556										276.156	19.546	0.38168
242.361	6.74089	242.36	7.10828	285.799	7.63984		338.393	10.1379	0.463245										276.537	19.5789	0.38796
242.698	6.67799	242.695	7.13348	286.19	7.59329		338.859	10.1505	0.440027										276.917	19.6124	0.39562
243.033	6.61305	243.03	7.1907	286.585	7.6387		339.324	10.17	0.453033										277.297	19.6303	0.41802
243.364	6.63962	243.365	7.19207	286.981	7.64869		339.79	10.1625	0.475268										277.678	19.6466	0.44134
243.694	6.68276	243.695	7.20183	287.376	7.6437		340.255	10.1563	0.456129										278.058	19.6632	0.46434
244.028	6.69797	244.026	7.22794	287.768	7.69547		340.721	10.2311	0.455103										278.438	19.6868	0.48266
244.363	6.7141	244.36	7.21409	288.157	7.69683		341.186	10.2473	0.45804										278.819	19.7078	0.4991
244.698	6.71864	244.695	7.27222	288.548	7.68321		341.652	10.233	0.454369										279.199	19.7233	0.50548
245.033	6.76836	245.03	7.36282	288.943	7.68888		342.117	10.2985	0.486484										279.58	19.7566	0.49748
245.364	6.76882	245.365	7.34011	289.34	7.72158		342.583	10.3089	0.465069										279.96	19.7624	0.46962
245.695	6.69343	245.695	7.2813	289.735	7.79719		343.048	10.2838	0.435059										280.34	19.7648	0.44127
246.026	6.77359	246.028	7.25928	290.127	7.78925		343.514	10.3353	0.469858										280.721	19.7644	0.4131
246.361	6.86782	246.36	7.28857	290.516	7.77335		343.979	10.3684	0.452047										281.101	19.7636	0.38609
246.698	6.79107	246.695	7.31355	290.907	7.79379		344.444	10.3568	0.467296										281.481	19.7688	0.37374
247.033	6.7804	247.03	7.28811	291.302	7.78584		344.91	10.3702	0.494602										281.862	19.777	0.37923
247.365	6.90279	247.364	7.31196	291.698	7.8174		345.375	10.3698	0.45921										282.242	19.7875	0.38621
247.695	6.91845	247.696	7.36373	292.093	7.79878		345.841	10.4245	0.451723										282.623	19.8132	0.40018
248.028	6.8056	248.028	7.35646	292.485	7.78153		346.306	10.4582	0.500265										283.003	19.8393	0.41392
248.361	6.77018	248.36	7.36032	292.874	7.8417		346.772	10.4595	0.47787										283.383	19.8724	0.43212
248.697	6.83172	248.695	7.413	293.267	7.82353		347.237	10.4887	0.443068										283.764	19.9125	0.44342
249.033	6.90142	249.03	7.4348	293.66	7.81695		347.703	10.5189	0.476698										284.144	19.9614	0.45314
249.364	6.89302	249.364	7.39257	294.057	7.8778		348.168	10.5069	0.500585										284.525	20.0176	0.46718
249.695	6.81764	249.695	7.36668	294.45	7.91118		348.634	10.5352	0.4822										284.905	20.0651	0.47556
250.028	6.88076	250.026	7.43821	294.842	7.92412		349.099	10.5869	0.481115										285.285	20.0993	0.47487
250.361	6.98294	250.36	7.55582	295.234	7.9021		349.565	10.5459	0.471811										285.666	20.1288	0.47151
250.698	6.94616	250.694	7.53652	295.625	7.90437		350.03	10.5587	0.459346										286.046	20.1281	0.46651
251.033	6.91346	251.029	7.40846	296.019	7.97567		350.495	10.6153	0.485585										286.426	20.1205	0.46308
251.364	6.90892	251.364	7.41187	296.415	8.04765		350.961	10.6445	0.499462										286.807	20.1153	0.4624
251.694	6.96932	251.695	7.49134	296.809	8.02063		351.426	10.6515	0.507724										287.187	20.1037	0.46867
252.026	7.05628	252.028	7.52676	297.202	7.92594		351.892	10.6686	0.488832										287.568	20.0997	0.47585
252.361	7.0027	252.359	7.54947	297.591	7.9575		352.357	10.7009	0.476024										287.948	20.0947	0.48163
252.696	6.98408	252.694	7.52063	297.984	8.01495		352.823	10.7138	0.49814										288.328	20.0983	0.47282
253.03	7.03426	253.029	7.49633	298.379	7.94342		353.288	10.7315	0.51748										288.709	20.0953	0.46075
253.364	6.99634	253.364	7.51223	298.774	7.93616		353.754	10.7309	0.489683										289.089	20.097	0.44949
253.694	6.97954	253.696	7.50156	299.169	8.04333		354.219	10.7483	0.478791										289.469	20.1229	0.43775
254.026	7.01564	254.026	7.52358	299.561	8.06695		354.685	10.8053	0.489637										289.85	20.1469	0.4252
254.361	7.04947	254.359	7.59306	299.951	8.00155		355.15	10.8288	0.500746										290.23	20.1827	0.42055
254.696	7.06923	254.694	7.6353	300.342	8.04447		355.616	10.8486	0.508675										290.611	20.228	0.42244
255.031	7.04538	255.029	7.62622	300.736	8.16867		356.081	10.8348	0.499679										290.991	20.277	0.42636
255.364	7.0338	255.364	7.62349	301.131	8.19342		356.547	10.8355	0.519913										291.371	20.3235	0.43409
255.695	7.04493	255.695	7.68934	301.526	8.14597		357.012	10.8865	0.519099										291.752	20.3622	0.44656
256.026	7.06173	256.028	7.73384	301.918	8.12462		357.477	10.8856	0.499834										292.132	20.4028	0.46049
256.361	7.10692	256.359	7.67254	302.31	8.18093		357.943	10.9141	0.518567										292.513	20.4308	0.4743
256.696	7.11668	256.695	7.62917	302.699	8.22044		358.408	10.944	0.529616										292.893	20.4328	0.479
257.031	7.10919	257.029	7.66005	303.093	8.13007		358.874	10.9546	0.510358										293.273	20.4348	0.48384
257.364	7.17708	257.364	7.63484	303.489	8.07762		359.339	11.0151	0.462054										293.654	20.4291	0.47328
257.695	7.23952	257.695	7.62349	303.884	8.14188		359.805	11.045	0.506424										294.034	20.4254	0.45764
258.028	7.21863	258.026	7.72453	304.278	8.19547		360.27	11.0195	0.531437										294.414	20.4206	0.44091
258.361	7.17822	258.36	7.76223	304.668	8.20796		360.736	11.0333	0.504338										294.795	20.4245	0.42555
258.698	7.17072	258.694	7.74179	305.059	8.21091		361.201	11.0801	0.520762										295.175	20.4341	0.41388
259.031	7.20478	259.03	7.76949	305.451	8.2436		361.667	11.043	0.499201										295.556	20.4553	0.40924
259.364	7.1957	259.364	7.78539	305.849	8.26154		362.132	11.0934	0.511752										295.936	20.4693	0.41845
259.695	7.15733	259.695	7.81423	306.243	8.24519		362.598	11.1461	0.525663										296.316	20.4996	0.44122
260.026	7.22681	260.026	7.83512	306.635	8.27517		363.063	11.1243	0.50744										296.697	20.5241	0.46179
260.361	7.28925	260.36	7.80628	307.027	8.31763		363.529	11.1611	0.536592										297.077	20.5479	0.47087
260.696	7.25883	260.695	7.79038	307.416	8.33784		363.994	11.1969	0.563004										297.457	20.5711	0.4789
261.031	7.24202	261.029	7.81854	307.811	8.3258		364.459	11.2283	0.510063										297.838	20.5911	0.48536
261.364	7.23952	261.364	7.85941	308.206	8.27131		364.925	11.2237	0.511852										298.218	20.6127	0.48885
261.694	7.26836	261.695	7.83512	308.601	8.28198		365.39	11.2452	0.549376										298.599	20.6403	0.49504
262.026	7.30901	262.026	7.83171	308.995	8.35918		365.856	11.2221	0.522811										298.979	20.6788	0.50813
262.361	7.31423	262.359	7.87553	309.384	8.40618		366.321	11.2799	0.509423										299.359	20.7065	0.52931
262.698	7.34556	262.695	7.82921	309.776	8.41572		366.787	11.313	0.5451										299.74	20.714	0.53854
263.031	7.37122	263.029	7.83602	310.17	8.40051		367.252	11.3392	0.540408										300.12	20.7237	0.54318
263.363	7.38621	263.364	7.93139	310.566	8.40845		367.718	11.3442	0.50712										300.5	20.7341	0.52938
263.694	7.40778	263.695	7.9466	310.96	8.4432		368.183	11.3818	0.544101										300.881	20.7269	0.50845
264.028	7.35919	264.025	7.93548	311.352	8.44796		368.649	11.4034	0.564307										301.261	20.723	0.48449
264.361	7.31309	264.36	7.93275	311.742	8.46091		369.114	11.4117	0.537283										301.642	20.7266	0.45606
264.698	7.35533	264.694	7.94411	312.135	8.4818		369.58	11.4422	0.558641										302.022	20.7363	0.43058
265.031	7.40778	265.03	8.01041	312.528	8.47794		370.045	11.4323	0.544103										302.402	20.7411	0.4164
265.364	7.41868	265.364	8.0456	312.923	8.48952		370.511	11.4595	0.526776										302.783	20.7402	0.41345
265.694	7.3903	265.695	8.0036	313.318	8.48861		370.976	11.4765	0.555175										303.163	20.7593	0.42119
266.026	7.37849	266.028	7.97544	313.71	8.48611		371.441	11.4997	0.540551										303.544	20.776	0.43142
266.361	7.45932	266.36	8.02199	314.102	8.51563		371.907	11.4992	0.548624										303.924	20.8122	0.45537
266.696	7.5279	266.694	8.04947	314.493	8.53266		372.372	11.5465	0.54058										304.304	20.8532	0.48316
267.031	7.48612	267.03	8.0061	314.885	8.58715		372.838	11.6161	0.535558										304.685	20.8994	0.50768
267.364	7.46773	267.364	7.99974	315.283	8.64665		373.303	11.5948	0.545991										305.065	20.9536	0.53286
267.694	7.49407	267.696	8.07558	315.677	8.60418		373.769	11.5851	0.564525										305.445	20.9987	0.5519
268.026	7.49134	268.026	8.13371	316.069	8.55559		374.234	11.6349	0.556507										305.826	21.0187	0.5523
268.361	7.50201	268.36	8.11145	316.459	8.60259		374.7	11.6199	0.544477										306.206	21.0313	0.54959
268.697	7.50133	268.695	8.08375	316.851	8.66072		375.165	11.6215	0.570635										306.587	21.0231	0.53262
269.033	7.50269	269.031	8.08852	317.245	8.606		375.631	11.6894	0.579749										306.967	21.0151	0.51147
269.364	7.55515	269.365	8.11055	317.642	8.54764		376.096	11.7213	0.567565										307.347	21.0067	0.49016
269.694	7.5799	269.696	8.13416	318.035	8.64369		376.562	11.7378	0.570923										307.728	20.9997	0.46963
270.026	7.55446	270.026	8.12213	318.427	8.72657		377.027	11.7722	0.564566										308.108	21.0153	0.46219
270.361	7.56355	270.36	8.14302	318.818	8.67866		377.492	11.777	0.551952										308.488	21.0342	0.45818
270.696	7.62554	270.695	8.20932	319.209	8.65595		377.958	11.7791	0.547533										308.869	21.0576	0.45823
271.033	7.6269	271.031	8.19411	319.604	8.72566		378.423	11.8175	0.560135										309.249	21.0928	0.46683
271.365	7.59238	271.364	8.12735	320	8.77289		378.889	11.8524	0.57072										309.63	21.1285	0.4757
271.695	7.62122	271.695	8.15936	320.394	8.75882		379.354	11.8324	0.562597										310.01	21.1639	0.48283
272.028	7.63575	272.028	8.28016	320.787	8.77675		379.82	11.875	0.587429										310.39	21.1947	0.48394
272.361	7.64711	272.36	8.29878	321.176	8.77062		380.285	11.9295	0.597279										310.771	21.222	0.48483
272.697	7.63871	272.695	8.23452	321.567	8.76268		380.751	11.9221	0.58209										311.151	21.2502	0.48817
273.033	7.5967	273.03	8.26722	321.962	8.84851		381.216	11.9245	0.595099										311.532	21.2756	0.49266
273.364	7.68049	273.364	8.28607	322.359	8.84964		381.682	11.9604	0.592214										311.912	21.3047	0.49817
273.694	7.74202	273.695	8.22998	322.754	8.78765		382.147	11.977	0.572192										312.292	21.3399	0.50736
274.028	7.68366	274.025	8.22953	323.146	8.81535		382.613	12.0338	0.603716										312.673	21.3595	0.51155
274.363	7.68366	274.359	8.27358	323.536	8.84124		383.078	12.0487	0.610126										313.053	21.3773	0.51536
274.697	7.70001	274.695	8.33625	323.925	8.83556		383.544	12.0112	0.577629										313.433	21.3701	0.50402
275.031	7.72045	275.03	8.36554	324.321	8.83148		384.009	12.0633	0.590598										313.814	21.3623	0.49443
275.364	7.7645	275.364	8.33012	324.717	8.89029		384.474	12.0856	0.58024										314.194	21.349	0.4842
275.694	7.76336	275.695	8.34692	325.112	8.94887		384.94	12.1012	0.592626										314.575	21.3345	0.47512
276.026	7.76722	276.026	8.38802	325.506	8.8887		385.405	12.1383	0.603034										314.955	21.3266	0.47054
276.361	7.77404	276.359	8.38143	325.895	8.87893		385.871	12.1433	0.61156										315.335	21.3316	0.47278
276.696	7.78494	276.695	8.41981	326.285	8.95795		386.336	12.165	0.624296										315.716	21.3382	0.47763
277.032	7.81014	277.03	8.4491	326.681	8.99292		386.802	12.2016	0.616964										316.096	21.3508	0.486
277.364	7.77018	277.364	8.39756	327.076	8.95704		387.267	12.2081	0.600695										316.476	21.3621	0.49382
277.693	7.74429	277.695	8.41958	327.471	8.91799		387.733	12.2057	0.606148										316.857	21.4025	0.5093
278.026	7.8249	278.025	8.47044	327.863	9.00813		388.198	12.2281	0.60405										317.237	21.4356	0.5214
278.361	7.85237	278.358	8.45909	328.252	9.08261		388.664	12.2584	0.60289										317.618	21.4736	0.53715
278.697	7.79538	278.694	8.52131	328.644	9.03266		389.129	12.2809	0.65117										317.998	21.5192	0.55121
279.031	7.8333	279.03	8.53084	329.038	9.0129		389.595	12.2817	0.626123										318.378	21.5562	0.56016
279.363	7.89642	279.365	8.46159	329.434	8.99928		390.06	12.3596	0.613891										318.759	21.5807	0.56102
279.694	7.91731	279.695	8.53584	329.828	9.00882		390.526	12.4063	0.614336										319.139	21.6013	0.55828
280.025	7.97885	280.025	8.55968	330.221	9.04764		390.991	12.3611	0.618735										319.52	21.6074	0.54637
280.361	7.97771	280.359	8.4491	330.612	9.04197		391.456	12.3613	0.618403										319.9	21.6127	0.53526
280.696	7.96636	280.695	8.45523	331.001	9.10577		391.922	12.3992	0.608849										320.28	21.612	0.52403
281.033	7.99633	281.03	8.559	331.396	9.17752		392.387	12.4197	0.614197										320.661	21.6108	0.51272
281.364	7.92367	281.364	8.62689	331.791	9.15936		392.853	12.4404	0.644743										321.041	21.6101	0.50292
281.693	7.89143	281.695	8.63257	332.188	9.1639		393.318	12.4749	0.627455										321.421	21.618	0.49844
282.025	7.94297	282.025	8.611	332.58	9.17366		393.784	12.468	0.607868										321.802	21.6314	0.49753
282.361	7.94456	282.359	8.60237	332.969	9.14869		394.249	12.5089	0.650436										322.182	21.6526	0.49824
282.698	7.91981	282.695	8.61667	333.359	9.16186		394.715	12.5551	0.654959										322.563	21.6754	0.4968
283.033	7.8987	283.029	8.64937	333.755	9.22612		395.18	12.5652	0.63709										322.943	21.7003	0.49656
283.364	7.99134	283.364	8.67821	334.15	9.24814		395.646	12.5628	0.637722										323.323	21.7211	0.49397
283.693	8.12122	283.695	8.71386	334.545	9.20068		396.111	12.6402	0.652092										323.704	21.7429	0.49196
284.026	8.10873	284.025	8.69297	334.937	9.17593		396.577	12.6387	0.60582										324.084	21.7649	0.49017
284.361	8.06014	284.359	8.6471	335.326	9.22203		397.042	12.6498	0.628159										324.464	21.7963	0.50131
284.698	8.04992	284.695	8.68093	335.718	9.28493		397.508	12.6813	0.668029										324.845	21.8296	0.51712
285.031	8.1001	285.03	8.69796	336.112	9.29106		397.973	12.664	0.647482										325.225	21.8594	0.53043
285.363	8.16277	285.364	8.71318	336.51	9.30786		398.438	12.6916	0.655745										325.606	21.8894	0.54228
285.694	8.10941	285.695	8.7402	336.903	9.35691		398.904	12.7773	0.683292										325.986	21.9178	0.55339
286.025	8.03017	286.025	8.7159	337.297	9.32103		399.369	12.7477	0.648734										326.366	21.932	0.55771
286.361	8.05968	286.359	8.7629	337.686	9.28016		399.835	12.7653	0.638824										326.747	21.9468	0.55176
286.698	8.16754	286.695	8.83443	338.076	9.32103		400.3	12.809	0.673004										327.127	21.9697	0.54969
287.031	8.17322	287.03	8.82989	338.471	9.37235		400.766	12.8421	0.679269										327.508	21.9821	0.54376
287.364	8.08285	287.364	8.78039	338.868	9.4139		401.231	12.8739	0.66576										327.888	21.9833	0.53271
287.694	8.11327	287.696	8.74928	339.263	9.42548		401.697	12.8713	0.638702										328.268	21.9824	0.51997
288.025	8.20637	288.026	8.86622	339.654	9.38461		402.162	12.9057	0.656293										328.649	21.9885	0.50947
288.361	8.22726	288.36	8.96159	340.043	9.35236		402.628	12.9677	0.673775										329.029	21.9859	0.49934
288.698	8.19047	288.695	8.88189	340.435	9.41458		403.093	12.9581	0.666544										329.409	21.9911	0.49312
289.033	8.17685	289.03	8.81013	340.829	9.49246		403.559	12.9231	0.643306										329.79	22.0148	0.49736
289.363	8.25496	289.365	8.82376	341.226	9.47884		404.024	12.9746	0.654531										330.17	22.0376	0.50283
289.695	8.28698	289.696	8.89982	341.62	9.45795		404.489	13.0144	0.695265										330.551	22.0675	0.51272
290.026	8.24656	290.026	8.9491	342.012	9.45454		404.955	13.0239	0.693993										330.931	22.0948	0.52472
290.361	8.2679	290.36	8.9407	342.403	9.497		405.42	13.044	0.674506										331.311	22.1169	0.53957
290.697	8.29447	290.695	8.93388	342.793	9.56036		405.886	13.0697	0.680847										331.692	22.1298	0.55028
291.033	8.25428	291.031	8.8971	343.189	9.51858		406.351	13.1263	0.682541										332.072	22.1391	0.55961
291.364	8.22204	291.364	8.9164	343.585	9.54719		406.817	13.1255	0.688912										332.452	22.1436	0.56681
291.695	8.27812	291.695	8.98815	343.98	9.62462		407.282	13.1492	0.695007										332.833	22.1489	0.57431
292.026	8.34056	292.028	9.00223	344.372	9.55332		407.748	13.2086	0.665691										333.213	22.1606	0.57516
292.363	8.3476	292.36	9.01404	344.761	9.50836		408.213	13.2012	0.665101										333.594	22.1798	0.57274
292.698	8.36441	292.695	9.0045	345.152	9.55105		408.679	13.1931	0.685029										333.974	22.1963	0.56857
293.033	8.38121	293.03	9.00768	345.547	9.62166		409.144	13.2083	0.693156										334.354	22.2158	0.5607
293.364	8.38961	293.365	9.05582	345.943	9.66163		409.61	13.2547	0.695997										334.735	22.2285	0.54726
293.694	8.37917	293.695	9.04514	346.339	9.60373		410.075	13.2645	0.704593										335.115	22.2385	0.53244
294.028	8.37621	294.025	9.03879	346.729	9.6396		410.541	13.3316	0.694823										335.495	22.2453	0.52596
294.363	8.39597	294.359	9.06876	347.121	9.75949		411.006	13.3574	0.699741										335.876	22.2544	0.5232
294.699	8.36055	294.694	9.0783	347.512	9.75995		411.471	13.3261	0.706551										336.256	22.2642	0.52083
295.033	8.39551	295.03	9.12189	347.905	9.6782		411.937	13.3766	0.70665										336.637	22.2739	0.5258
295.364	8.46159	295.364	9.16912	348.302	9.64982		412.402	13.4062	0.679972										337.017	22.2836	0.5313
295.694	8.42662	295.694	9.14528	348.697	9.74541		412.868	13.4087	0.690282										337.397	22.2962	0.53814
296.025	8.4734	296.026	9.10486	349.089	9.79151		413.333	13.4317	0.69997										337.778	22.3189	0.54017
296.361	8.49588	296.358	9.11713	349.478	9.71272		413.799	13.4639	0.711637										338.158	22.3512	0.54793
296.696	8.465	296.694	9.17707	349.869	9.7243		414.264	13.4492	0.697372										338.539	22.39	0.55957
297.031	8.58716	297.029	9.2243	350.262	9.79174		414.73	13.5136	0.7198										338.919	22.4297	0.56951
297.364	8.59624	297.363	9.17753	350.66	9.78129		415.195	13.5426	0.75201										339.299	22.4626	0.5751
297.692	8.48452	297.695	9.09351	351.056	9.76948		415.661	13.5481	0.704384										339.68	22.4866	0.5808
298.025	8.51949	298.025	9.12394	351.448	9.8074		416.126	13.5735	0.70851										340.06	22.4716	0.57706
298.36	8.55173	298.358	9.23861	351.837	9.85872		416.592	13.5689	0.725704										340.44	22.4566	0.57387
298.696	8.53607	298.694	9.3283	352.229	9.90618		417.057	13.5931	0.723724										340.821	22.439	0.56784
299.031	8.53425	299.029	9.34623	352.622	9.9173		417.523	13.6717	0.716728										341.201	22.4226	0.56039
299.363	8.51836	299.364	9.30559	353.019	9.85917		417.988	13.6863	0.714264										341.582	22.4194	0.56063
299.694	8.56808	299.695	9.30173	353.413	9.82784		418.453	13.6773	0.698991										341.962	22.4342	0.56012
300.025	8.63416	300.025	9.34124	353.805	9.87916		418.919	13.7289	0.733201										342.342	22.4596	0.55446
300.36	8.62054	300.359	9.34873	354.195	9.92661		419.384	13.7545	0.743774										342.723	22.4882	0.55054
300.696	8.60986	300.694	9.31149	354.586	9.95817		419.85	13.7477	0.751711										343.103	22.5095	0.54598
301.031	8.66981	301.03	9.28538	354.981	9.96975		420.315	13.7984	0.755928										343.483	22.5268	0.54136
301.364	8.73906	301.364	9.32671	355.376	9.95749		420.781	13.8272	0.729561										343.864	22.5435	0.53656
301.694	8.72226	301.695	9.36713	355.771	9.98588		421.246	13.8168	0.707014										344.244	22.5687	0.53772
302.026	8.67549	302.026	9.32217	356.163	10.0004		421.712	13.8481	0.728065										344.625	22.5953	0.54061
302.361	8.68502	302.36	9.30218	356.552	9.96362		422.177	13.8852	0.766537										345.005	22.6315	0.54773
302.698	8.71704	302.695	9.43615	356.944	9.99655		422.643	13.9182	0.742435										345.385	22.6711	0.55261
303.031	8.76336	303.029	9.54038	357.338	10.0558		423.108	13.9631	0.740225										345.766	22.7072	0.55424
303.364	8.75382	303.364	9.45704	357.734	10.0327		423.574	13.9413	0.72614										346.146	22.7355	0.55033
303.694	8.68048	303.696	9.42139	358.13	10.0163		424.039	13.9748	0.754766										346.527	22.7553	0.55489
304.028	8.70591	304.026	9.48679	358.522	10.0406		424.505	14.0232	0.771732										346.907	22.7741	0.56014
304.361	8.75223	304.36	9.50109	358.912	10.1049		424.97	14.0392	0.761841										347.287	22.7923	0.56523
304.698	8.71477	304.694	9.5045	359.303	10.212		425.435	14.0423	0.749513										347.668	22.8007	0.56503
305.031	8.72044	305.03	9.50495	359.698	10.2059		425.901	14.0504	0.745607										348.048	22.8043	0.56271
305.364	8.79719	305.364	9.52312	360.093	10.1185		426.366	14.0888	0.750992										348.428	22.8019	0.55639
305.695	8.85464	305.696	9.55445	360.488	10.1139		426.832	14.1206	0.778696										348.809	22.7981	0.54462
306.026	8.82194	306.028	9.52539	360.882	10.1482		427.297	14.1319	0.781773										349.189	22.8004	0.53662
306.361	8.8199	306.36	9.53765	361.271	10.1814		427.763	14.1602	0.76959										349.57	22.8141	0.53815
306.696	8.94388	306.695	9.59124	361.661	10.2082		428.228	14.2171	0.773082										349.95	22.8204	0.54616
307.031	8.9852	307.03	9.5817	362.056	10.2136		428.694	14.2487	0.774053										350.33	22.835	0.55837
307.364	8.92753	307.364	9.55105	362.453	10.2436		429.159	14.2342	0.759573										350.711	22.8507	0.56971
307.695	8.89756	307.698	9.5733	362.846	10.2895		429.625	14.2774	0.74768										351.091	22.8629	0.57734
308.028	8.89052	308.028	9.66027	363.24	10.2779		430.09	14.3056	0.758157										351.471	22.8739	0.58511
308.363	8.90732	308.36	9.72225	363.629	10.2093		430.556	14.2927	0.784095										351.852	22.8926	0.58964
308.698	8.87576	308.695	9.68842	364.021	10.225		431.021	14.3592	0.791767										352.232	22.9189	0.59074
309.033	8.85646	309.03	9.59305	364.415	10.3458		431.486	14.3494	0.768948										352.613	22.9399	0.58926
309.364	8.92094	309.365	9.60804	364.811	10.3767		431.952	14.3833	0.777437										352.993	22.9523	0.5839
309.696	8.96159	309.696	9.76176	365.205	10.2963		432.417	14.4073	0.815098										353.373	22.9711	0.58233
310.028	9.01745	310.028	9.77925	365.599	10.2802		432.883	14.4213	0.804541										353.754	22.9793	0.57398
310.363	9.05854	310.36	9.70795	365.989	10.3592		433.348	14.4719	0.788888										354.134	22.9882	0.57012
310.696	9.03016	310.696	9.71022	366.38	10.3964		433.814	14.4786	0.779697										354.515	22.9991	0.56952
311.031	9.03311	311.03	9.70568	366.773	10.3837		434.279	14.4812	0.789649										354.895	23.0103	0.56964
311.365	9.03811	311.364	9.77017	367.17	10.4259		434.745	14.5169	0.780826										355.275	23.0224	0.5652
311.696	9.03266	311.696	9.79151	367.563	10.4709		435.21	14.6013	0.787358										355.656	23.0384	0.56155
312.029	9.03765	312.028	9.70818	367.957	10.4684		435.676	14.5979	0.815202										356.036	23.0566	0.55918
312.361	9.04038	312.36	9.76608	368.348	10.44		436.141	14.5687	0.802902										356.416	23.0842	0.55673
312.698	9.06854	312.695	9.82875	368.738	10.4337		436.607	14.6317	0.817638										356.797	23.1119	0.55396
313.033	9.06263	313.029	9.81126	369.133	10.4966		437.072	14.6599	0.821707										357.177	23.1314	0.54708
313.365	9.05355	313.365	9.86553	369.528	10.505		437.538	14.6482	0.799239										357.558	23.1433	0.54776
313.695	9.11259	313.696	9.87757	369.922	10.4902		438.003	14.7308	0.807551										357.938	23.1538	0.54772
314.028	9.14211	314.026	9.83011	370.316	10.5404		438.468	14.7229	0.810032										358.318	23.1632	0.54827
314.363	9.11554	314.36	9.86054	370.708	10.5236		438.934	14.7282	0.796226										358.699	23.1764	0.55763
314.698	9.14869	314.695	9.95795	371.097	10.5183		439.399	14.8494	0.805477										359.079	23.1977	0.57133
315.031	9.21318	315.03	10.0022	371.492	10.5669		439.865	14.8174	0.816014										359.459	23.2204	0.58177
315.365	9.17299	315.364	9.93819	371.887	10.549		440.33	14.7847	0.846902										359.84	23.2475	0.58254
315.695	9.14369	315.695	9.90323	372.28	10.5719		440.796	14.8197	0.837623										360.22	23.2745	0.58333
316.026	9.20137	316.026	9.95409	372.676	10.6755		441.261	14.8684	0.825065										360.601	23.2886	0.57629
316.361	9.2243	316.359	9.96998	373.066	10.7232		441.727	14.9352	0.819166										360.981	23.3031	0.5688
316.696	9.24201	316.695	9.96998	373.457	10.6566		442.192	14.9554	0.812163										361.361	23.3174	0.56116
317.031	9.26449	317.03	10.0009	373.85	10.6137		442.658	14.9209	0.832										361.742	23.3284	0.55659
317.364	9.28765	317.364	9.98906	374.244	10.7036		443.123	14.9596	0.846714										362.122	23.3365	0.55565
317.694	9.29787	317.695	9.98792	374.64	10.7284		443.589	15.0241	0.828076										362.502	23.3451	0.55503
318.026	9.22884	318.028	10.0183	375.033	10.6348		444.054	15.0432	0.833536										362.883	23.3589	0.55108
318.361	9.24133	318.359	10.0022	375.423	10.641		444.52	15.0418	0.836062										363.263	23.3793	0.54635
318.698	9.34192	318.694	10.0722	375.815	10.7243		444.985	15.0626	0.83175										363.644	23.3997	0.54162
319.031	9.34419	319.03	10.1566	376.207	10.7291		445.45	15.1354	0.854571										364.024	23.4277	0.54283
319.364	9.28606	319.364	10.0778	376.604	10.7352		445.916	15.126	0.855563										364.404	23.4553	0.54478
319.694	9.28879	319.695	10.0692	376.997	10.8115		446.381	15.1604	0.842066										364.785	23.4799	0.54526
320.028	9.36622	320.026	10.1612	377.39	10.8219		446.847	15.2127	0.850036										365.165	23.4951	0.55362
320.361	9.38915	320.36	10.1743	377.782	10.7999		447.312	15.1927	0.857044										365.546	23.5028	0.56091
320.697	9.40232	320.694	10.1684	378.172	10.844		447.778	15.199	0.865364										365.926	23.5042	0.56494
321.031	9.43434	321.03	10.1589	378.566	10.8814		448.243	15.247	0.85275										366.306	23.505	0.56942
321.364	9.35714	321.364	10.1787	378.961	10.9137		448.709	15.287	0.846461										366.687	23.5049	0.57363
321.694	9.38824	321.695	10.2363	379.356	10.9012		449.174	15.3075	0.859219										367.067	23.5048	0.5779
322.026	9.48747	322.026	10.2218	379.75	10.8583		449.64	15.3411	0.849859										367.447	23.5101	0.58245
322.361	9.40459	322.359	10.1691	380.139	10.9044		450.105	15.4257	0.872145										367.828	23.5156	0.58711
322.697	9.38484	322.695	10.1918	380.531	10.9441		450.571	15.3697	0.886436										368.208	23.5234	0.59217
323.031	9.48929	323.029	10.2899	380.923	10.896		451.036	15.3688	0.879657										368.589	23.5348	0.59475
323.364	9.57103	323.364	10.2972	381.319	10.8542		451.502	15.4273	0.857364										368.969	23.5477	0.59805
323.694	9.58216	323.695	10.1862	381.714	10.9218		451.967	15.4506	0.849864										369.349	23.5638	0.60092
324.026	9.51381	324.025	10.19	382.107	10.9916		452.432	15.4713	0.869585										369.73	23.5828	0.59987
324.361	9.5372	324.359	10.3358	382.497	10.9548		452.898	15.5	0.896019										370.11	23.5992	0.59765
324.697	9.58057	324.694	10.4125	382.888	10.9943		453.363	15.5179	0.871971										370.49	23.6184	0.59267
325.031	9.49542	325.029	10.3787	383.283	11.0392		453.829	15.5769	0.857262										370.871	23.639	0.58154
325.363	9.47498	325.363	10.3951	383.679	11.0061		454.294	15.6294	0.884793										371.251	23.6593	0.5704
325.694	9.55355	325.694	10.4643	384.073	11.0817		454.76	15.626	0.904058										371.632	23.6886	0.56092
326.025	9.57535	326.025	10.4323	384.466	11.1128		455.225	15.6312	0.893323										372.012	23.7229	0.55123
326.36	9.58693	326.358	10.3476	384.856	11.066		455.691	15.657	0.90795										372.392	23.7606	0.54309
326.696	9.6387	326.694	10.3278	385.246	11.0908		456.156	15.6419	0.890457										372.773	23.7954	0.54451
327.03	9.65164	327.03	10.3626	385.641	11.0833		456.622	15.7257	0.890635										373.153	23.8234	0.55042
327.361	9.71045	327.364	10.4157	386.038	11.0615		457.087	15.7513	0.901514										373.534	23.8435	0.55273
327.693	9.78152	327.695	10.4525	386.431	11.0794		457.553	15.7171	0.903165										373.914	23.8602	0.55853
328.025	9.67525	328.026	10.4518	386.824	11.1326		458.018	15.7803	0.899991										374.294	23.8755	0.56577
328.36	9.62916	328.359	10.4661	387.214	11.1673		458.483	15.8743	0.896052										374.675	23.8908	0.57302
328.696	9.7268	328.694	10.5404	387.605	11.1189		458.949	15.8631	0.905242										375.055	23.9093	0.57705
329.031	9.69864	329.03	10.549	387.998	11.1555		459.414	15.8781	0.924448										375.435	23.9285	0.58037
329.363	9.62575	329.365	10.4813	388.396	11.2375		459.88	15.9677	0.912947										375.816	23.9477	0.58369
329.694	9.63938	329.695	10.532	388.79	11.1882		460.345	15.9847	0.907029										376.196	23.9614	0.59254
330.026	9.71249	330.026	10.623	389.182	11.1357		460.811	15.9995	0.906888										376.577	23.9747	0.60183
330.361	9.75677	330.359	10.6067	389.571	11.1918		461.276	16.0416	0.931106										376.957	23.988	0.61107
330.698	9.71885	330.695	10.5692	389.962	11.3067		461.742	16.0676	0.938065										377.337	24.0026	0.61909
331.032	9.7486	331.03	10.5742	390.357	11.3594		462.207	16.0854	0.918836										377.718	24.0171	0.62712
331.364	9.82035	331.364	10.6185	390.753	11.3158		462.673	16.1394	0.900005										378.098	24.033	0.63382
331.694	9.86031	331.696	10.6246	391.148	11.2679		463.138	16.1921	0.931494										378.478	24.0565	0.63299
332.026	9.89982	332.026	10.5812	391.54	11.2695		463.604	16.2161	0.969408										378.859	24.0799	0.63216
332.361	9.85645	332.359	10.6264	391.93	11.3237		464.069	16.2618	0.986975										379.239	24.1042	0.63049
332.699	9.85668	332.695	10.7098	392.322	11.3385		464.535	16.3442	0.970364										379.62	24.1309	0.62643
333.033	9.94274	333.03	10.6918	392.717	11.2985		465	16.4002	0.978425										380	24.1576	0.62238
333.364	9.90118	333.365	10.6523	393.113	11.3458
333.694	9.83284	333.695	10.6905	393.508	11.4207
334.026	9.83216	334.025	10.7311	393.9	11.388
334.363	9.85327	334.359	10.7325	394.29	11.3521
334.698	9.97543	334.695	10.7736	394.68	11.4214
335.033	10.0433	335.03	10.8276	395.075	11.4893
335.364	9.93661	335.364	10.8215	395.472	11.4552
335.695	9.88529	335.695	10.8054	395.867	11.4439
336.025	9.94637	336.026	10.8149	396.259	11.5574
336.361	10.0077	336.359	10.8419	396.648	11.6239
336.696	10.0263	336.694	10.8764	397.039	11.5426
337.033	10.0209	337.03	10.8299	397.434	11.4768
337.364	10.0772	337.364	10.7668	397.83	11.4963
337.693	10.1185	337.695	10.8712	398.225	11.5347
338.026	10.0885	338.026	10.9868	398.617	11.5642
338.361	10.0858	338.358	10.9677	399.007	11.5974
338.698	10.0981	338.694	10.9377	399.399	11.641
339.031	10.1094	339.03	10.9323	399.792	11.6421
339.364	10.106	339.364	10.9916	400.189	11.6239
339.694	10.0924	339.695	11.0367	400.582	11.6482
340.025	10.1126	340.025	10.9643	400.974	11.6789
340.361	10.1208	340.359	10.965	401.365	11.7234
340.696	10.1741	340.695	11.0426	401.756	11.7554
341.031	10.2184	341.03	11.0722	402.151	11.7522
341.364	10.173	341.365	11.0558	402.546	11.764
341.693	10.2154	341.695	11.0274	402.942	11.7742
342.025	10.2838	342.026	11.128	403.334	11.7983
342.361	10.2656	342.359	11.2116	403.722	11.8237
342.697	10.2649	342.694	11.0976	404.114	11.8085
343.031	10.2765	343.03	11.0354	404.508	11.7881
343.364	10.294	343.364	11.1298	404.904	11.7945
343.693	10.2974	343.695	11.2148	405.299	11.8633
344.026	10.2951	344.025	11.1805	405.691	11.908
344.363	10.3565	344.359	11.1437	406.081	11.9028
344.697	10.3785	344.695	11.2223	406.471	11.9252
345.031	10.3312	345.03	11.2461	406.866	11.905
345.364	10.3356	345.364	11.1809	407.264	11.9241
345.694	10.3925	345.695	11.1766	407.659	12.022
346.026	10.4241	346.026	11.2656	408.05	12.0449
346.361	10.4259	346.36	11.3549	408.439	12.0061
346.698	10.4232	346.695	11.3187	408.83	11.9745
347.033	10.4055	347.03	11.2656	409.226	12.0206
347.364	10.4243	347.364	11.304	409.623	12.0567
347.694	10.4673	347.696	11.3685	410.016	12.0068
348.028	10.4689	348.028	11.4055	410.408	12.0744
348.361	10.4693	348.36	11.3742	410.799	12.1725
348.698	10.48	348.695	11.4028	411.19	12.1296
349.033	10.5095	349.031	11.4666	411.585	12.0717
349.364	10.5581	349.365	11.3948	411.981	12.1123
349.695	10.5833	349.696	11.3187	412.375	12.2143
350.028	10.5817	350.028	11.3419	412.767	12.2143
350.363	10.5704	350.36	11.4391	413.157	12.1834
350.698	10.6273	350.695	11.5088	413.548	12.2222
351.032	10.6675	351.03	11.5006	413.943	12.2286
351.365	10.594	351.365	11.5563	414.338	12.2602
351.695	10.5642	351.696	11.5806	414.735	12.2454
352.028	10.6037	352.028	11.5338	415.127	12.1939
352.361	10.6382	352.36	11.5554	415.516	12.2854
352.697	10.6403	352.695	11.5924	415.908	12.3392
353.032	10.651	353.029	11.6366	416.303	12.3081
353.364	10.7488	353.364	11.6285	416.698	12.3065
353.695	10.7624	353.696	11.5672	417.093	12.3287
354.027	10.702	354.026	11.5744	417.485	12.3955
354.361	10.7497	354.359	11.5958	417.876	12.4309
354.698	10.7997	354.694	11.6589	418.267	12.4418
355.031	10.8158	355.03	11.703	418.662	12.4552
355.364	10.8356	355.364	11.6923	419.057	12.4566
355.695	10.834	355.695	11.7506	419.452	12.4729
356.026	10.7888	356.028	11.7297	419.845	12.4259
356.361	10.7431	356.36	11.7054	420.234	12.4232
356.696	10.8092	356.695	11.8081	420.627	12.5254
357.031	10.8514	357.03	11.8035	421.02	12.5812
357.364	10.8192	357.364	11.7629	421.415	12.5862
357.694	10.8576	357.695	11.8031	421.81	12.5333
358.028	10.9119	358.028	11.826	422.202	12.5299
358.361	10.9357	358.36	11.8644	422.591	12.6155
358.698	10.8982	358.694	11.8898	422.985	12.6482
359.031	10.9039	359.029	11.8419	423.377	12.68
359.364	11.0311	359.364	11.8097	423.772	12.6832
359.695	11.0395	359.695	11.9007	424.167	12.6484
360.028	10.9707	360.026	12.0068	424.559	12.6603
360.361	10.9913	360.36	11.938	424.951	12.6725
360.696	11.0772	360.694	11.8689	425.342	12.7066
361.031	11.1348	361.03	11.9609	425.736	12.7207
361.364	11.0381	361.364	11.997	426.131	12.7302
361.695	10.9811	361.695	11.9289	426.526	12.7808
362.026	11.0547	362.026	11.9577	426.919	12.7506
362.361	11.1003	362.359	12.0642	427.308	12.7504
362.696	11.0976	362.695	12.0858	427.701	12.824
363.031	11.0463	363.029	12.0361	428.094	12.848
363.364	11.1178	363.364	12.0413	428.489	12.8689
363.695	11.2238	363.695	12.1307	428.884	12.8655
364.028	11.1891	364.026	12.1789	429.276	12.8762
364.361	11.2223	364.36	12.1251	429.668	12.9659
364.696	11.2127	364.695	12.0949	430.059	12.9797
365.031	11.1821	365.03	12.1398	430.453	12.908
365.364	11.2602	365.364	12.1934	430.848	12.9046
365.694	11.1973	365.695	12.1721	431.243	12.9795
366.026	11.1857	366.026	12.1112	431.635	13.0304
366.361	11.3081	366.36	12.1612	432.027	13.0004
366.696	11.2904	366.695	12.2595	432.416	12.9502
367.031	11.2565	367.03	12.3074	432.811	12.9936
367.364	11.2888	367.364	12.3029	433.206	13.0926
367.694	11.3344	367.696	12.2238	433.601	13.096
368.026	11.3578	368.026	12.2658	433.995	13.0565
368.361	11.3564	368.36	12.4157	434.384	13.0858
368.698	11.3905	368.695	12.3855	434.776	13.1507
369.031	11.3894	369.03	12.3333	435.17	13.1925
369.364	11.3814	369.364	12.4164	435.566	13.1607
369.695	11.391	369.695	12.4464	435.96	13.1364
370.026	11.3962	370.026	12.3928	436.352	13.1775
370.363	11.4813	370.36	12.3424	436.744	13.207
370.698	11.502	370.695	12.3728	437.134	13.2207
371.031	11.4593	371.03	12.4566	437.528	13.2295
371.364	11.5056	371.364	12.4384	437.925	13.2652
371.694	11.5031	371.695	12.4164	438.317	13.3019
372.026	11.4931	372.026	12.47	438.712	13.289
372.361	11.574	372.359	12.4661	439.101	13.3519
372.697	11.6173	372.694	12.5124	439.493	13.4316
373.031	11.5824	373.03	12.601	439.887	13.3612
373.364	11.5193	373.364	12.5642	440.283	13.282
373.694	11.5415	373.695	12.5626	440.677	13.3215
374.026	11.6019	374.025	12.6292	441.07	13.4064
374.361	11.5615	374.359	12.6251	441.461	13.4566
374.696	11.5485	374.694	12.5965	441.85	13.4741
375.031	11.5976	375.03	12.5915	442.244	13.4795
375.364	11.6382	375.364	12.6462	442.642	13.4498
375.694	11.7018	375.695	12.7048	443.035	13.4475
376.025	11.7375	376.025	12.6941	443.429	13.5299
376.361	11.7622	376.359	12.6911	443.818	13.5912
376.696	11.7704	376.694	12.725	444.209	13.5828
377.031	11.7368	377.03	12.7674	444.604	13.5715
377.364	11.7704	377.364	12.7493	445	13.5903
377.693	11.8124	377.695	12.6948	445.395	13.6235
378.025	11.7985	378.025	12.7216	445.787	13.5953
378.36	11.7799	378.359	12.7929	446.176	13.5751
378.698	11.7679	378.694	12.8662	446.567	13.6773
379.033	11.7713	379.03	12.8894	446.962	13.7216
379.364	11.7504	379.364	12.8437	447.359	13.65
379.693	11.8181	379.695	12.8667	447.752	13.6444
380.026	11.9205	380.025	12.9582	448.144	13.7227
380.361	11.8717	380.359	12.9947	448.535	13.8097
380.696	11.9019	380.695	12.94	448.926	13.8097
381.031	11.987	381.03	12.9007	449.321	13.7822
381.364	11.9825	381.364	12.9423	449.716	13.8589
381.693	11.9988	381.695	12.9677	450.112	13.8776
382.025	11.9577	382.026	12.9623	450.504	13.7935
382.361	12.0006	382.359	12.9831	450.892	13.7726
382.697	12.1049	382.695	13.0801	451.284	13.8378
383.033	12.0079	383.03	13.1439	451.679	13.9307
383.363	11.9659	383.365	13.0326	452.074	13.9586
383.694	12.0247	383.695	13.0061	452.469	13.9259
384.028	12.0065	384.025	13.1185	452.861	13.9034
384.361	12.009	384.359	13.1257	453.25	13.9355
384.698	12.0592	384.695	13.1067	453.641	14.0467
385.031	12.1262	385.03	13.1307	454.036	14.106
385.364	12.1496	385.365	13.1739	454.433	14.0706
385.694	12.1573	385.695	13.1964	454.829	14.0406
386.026	12.1823	386.026	13.1818	455.221	14.0365
386.361	12.1823	386.359	13.2415	455.609	14.0333
386.696	12.2086	386.695	13.2749	456.001	14.0299
387.033	12.2077	387.03	13.2495	456.396	14.1033
387.364	12.2279	387.365	13.2381	456.793	14.1805
387.694	12.2663	387.696	13.2222	457.188	14.1471
388.026	12.1918	388.026	13.2804	457.578	14.1087
388.361	12.2059	388.36	13.2963	457.969	14.1546
388.698	12.2872	388.695	13.2917	458.359	14.2854
389.033	12.2974	389.031	13.4	458.755	14.2997
389.364	12.3122	389.365	13.3939	459.151	14.1646
389.695	12.264	389.695	13.3562	459.545	14.2154
390.028	12.3019	390.026	13.4414	459.937	14.3419
390.363	12.4255	390.36	13.4768	460.327	14.3353
390.698	12.3916	390.696	13.4609	460.718	14.3351
391.033	12.3623	391.031	13.4261	461.113	14.3328
391.364	12.3994	391.365	13.4039	461.51	14.3256
391.694	12.418	391.696	13.4261	461.905	14.338
392.026	12.4566	392.028	13.4323	462.298	14.381
392.363	12.4704	392.36	13.4525	462.686	14.4609
392.697	12.4564	392.695	13.517	463.078	14.4632
393.033	12.4611	393.03	13.5828	463.471	14.4125
393.365	12.4852	393.365	13.5542	463.87	14.3814
393.695	12.4947	393.696	13.487	464.263	14.4464
394.028	12.5286	394.026	13.5456	464.655	14.5762
394.363	12.5817	394.36	13.6375	465.046	14.5794
394.697	12.5435	394.694	13.6948	465.435	14.5474
395.033	12.5152	395.03	13.7154	465.83	14.5585
395.364	12.546	395.365	13.6505	466.227	14.5919
395.696	12.5851	395.695	13.6607	466.622	14.6423
396.026	12.6412	396.026	13.7749	467.015	14.5937
396.361	12.6067	396.359	13.7692	467.404	14.626
396.696	12.5892	396.694	13.6766	467.793	14.7245
397.031	12.688	397.03	13.7138	468.188	14.636
397.365	12.7633	397.364	13.8001	468.585	14.6083
397.694	12.7895	397.695	13.7742	468.98	14.715
398.028	12.7207	398.026	13.7454	469.372	14.7579
398.361	12.6777	398.359	13.7951	469.763	14.7765
398.698	12.7833	398.694	13.9091	470.153	14.7758
399.031	12.7906	399.029	13.9831	470.547	14.7579
399.364	12.72	399.363	13.886	470.945	14.7944
399.694	12.7749	399.694	13.816	471.337	14.861
400.026	12.843	400.025	13.9007	471.729	14.8655
400.361	12.8324	400.359	13.9747	472.12	14.861
400.696	12.8378	400.693	14.0113	472.51	14.9232
401.03	12.8878	401.029	14.0311	472.905	14.9448
401.363	12.9073	401.363	14.0029	473.302	14.9148
401.693	12.9007	401.694	13.9623	473.696	14.9034
402.025	12.9146	402.026	13.9909	474.089	14.9886
402.36	12.9752	402.359	14.0751	474.478	15.093
402.695	13.0565	402.694	14.1021	474.869	14.9934
403.03	13.0208	403.029	14.0964	475.264	14.925
403.363	12.9075	403.363	14.0701	475.659	15.0519
403.693	12.9198	403.695	14.0215	476.054	15.1123
404.026	13.0356	404.026	14.0774	476.446	15.0958
404.36	13.0706	404.36	14.1841	476.838	15.0783
404.696	13.0376	404.694	14.2157	477.227	15.131
405.03	13.0692	405.029	14.2038	477.621	15.2268
405.363	13.0519	405.364	14.207	478.018	15.1652
405.695	12.9902	405.695	14.2456	478.413	15.1039
406.026	13.0774	406.028	14.2765	478.805	15.2145
406.361	13.1827	406.36	14.2811	479.195	15.3533
406.696	13.1839	406.695	14.2845	479.586	15.3701
407.031	13.1637	407.03	14.3063	479.979	15.2504
407.364	13.1902	407.364	14.3449	480.376	15.1845
407.695	13.2681	407.696	14.334	480.77	15.2538
408.026	13.2658	408.028	14.3144	481.165	15.333
408.361	13.2261	408.36	14.3449	481.554	15.3487
408.698	13.2343	408.695	14.3594	481.944	15.3283
409.033	13.2032	409.031	14.3912	482.338	15.3723
409.364	13.1986	409.364	14.4532	482.734	15.4152
409.695	13.2574	409.696	14.4711	483.129	15.3844
410.028	13.3133	410.028	14.4532	483.522	15.408
410.361	13.3669	410.36	14.4711	483.914	15.5027
410.698	13.3796	410.695	14.5497	484.303	15.5819
411.032	13.346	411.03	14.5756	484.698	15.5749
411.364	13.3285	411.364	14.5329	485.093	15.5154
411.696	13.4091	411.696	14.5406	485.488	15.5413
412.028	13.4954	412.028	14.5538	485.882	15.5921
412.361	13.44	412.36	14.5644	486.272	15.5712
412.698	13.4005	412.695	14.6026	486.663	15.5581
413.031	13.4434	413.029	14.5926	487.058	15.5983
413.365	13.4722	413.364	14.628	487.453	15.6546
413.695	13.4909	413.695	14.6998	487.848	15.697
414.028	13.4373	414.025	14.6732	488.24	15.7066
414.361	13.4182	414.36	14.6682	488.631	15.6864
414.696	13.5501	414.694	14.7302	489.023	15.6816
415.031	13.6212	415.03	14.8024	489.416	15.6993
415.364	13.5885	415.364	14.8233	489.811	15.7574
415.695	13.596	415.695	14.7347	490.206	15.868
416.026	13.6285	416.026	14.7479	490.599	15.8805
416.361	13.6123	416.359	14.8376	490.989	15.7795
416.696	13.5638	416.695	14.8133	491.38	15.7851
417.031	13.6101	417.03	14.8301	491.773	15.8916
417.364	13.7286	417.364	14.8703	492.17	15.925
417.694	13.7465	417.695	14.8887	492.565	15.898
418.026	13.7132	418.026	14.9102	492.957	15.8853
418.361	13.7134	418.359	14.8539	493.346	15.8855
418.697	13.72	418.695	14.9062	493.738	15.9175
419.031	13.742	419.031	15.041	494.132	15.9881
419.364	13.7465	419.364	15.0478	494.528	16.0344
419.694	13.7515	419.694	15.0281	494.922	16.0519
420.026	13.8296	420.026	15.0299	495.314	16.0733
420.361	13.9034	420.359	15.0619	495.705	16.056
420.696	13.876	420.695	15.0842	496.095	16.0447
421.032	13.8138	421.03	15.044	496.49	16.1344
421.364	13.8437	421.364	15.0272	496.885	16.2036
421.693	13.9323	421.695	15.0592	497.28	16.158
422.026	13.9538	422.026	15.1596	497.673	16.1423
422.361	13.9273	422.36	15.2129	498.063	16.2038
422.697	13.9468	422.695	15.1873	498.454	16.2549
423.033	14.0152	423.029	15.2247	498.849	16.2347
423.364	13.9927	423.364	15.2095	499.244	16.1852
423.694	13.918	423.695	15.1898	499.639	16.2268
424.026	13.9875	424.025	15.272	500.032	16.2981
424.363	14.0706	424.36	15.3244	500.422	16.3471
424.697	14.0949	424.695	15.3376	500.812	16.3978
425.031	14.1446	425.03	15.3015	501.207	16.3498
425.364	14.1192	425.364	15.2969	501.602	16.3408
425.694	14.0935	425.695	15.3267	501.997	16.4295
426.026	14.1394	426.026	15.291	502.391	16.4136
426.363	14.1462	426.359	15.3578	502.78	16.4352
426.697	14.1382	426.695	15.457	503.171	16.5451
427.033	14.1677	427.03	15.4504	503.566	16.5074
427.364	14.1936	427.365	15.4584	503.962	16.4023
427.694	14.153	427.696	15.487	504.357	16.4318
428.026	14.1823	428.026	15.5204	504.75	16.5892
428.361	14.3183	428.36	15.5394	505.139	16.692
428.698	14.3346	428.694	15.5444
429.033	14.3228	429.03	15.5142
429.364	14.3437	429.365	15.4745
429.694	14.329	429.695	15.5631
430.026	14.3483	430.026	15.6048
430.363	14.3217	430.36	15.5774
430.696	14.3696	430.695	15.653
431.031	14.4691	431.03	15.6746
431.364	14.3703	431.364	15.6664
431.695	14.3492	431.696	15.6891
432.026	14.4752	432.026	15.6993
432.361	14.5079	432.359	15.7647
432.697	14.4756	432.695	15.7901
433.033	14.4373	433.03	15.8042
433.364	14.4984	433.364	15.8274
433.694	14.5949	433.695	15.7681
434.028	14.5892	434.025	15.7688
434.363	14.5444	434.359	15.8233
434.697	14.5383	434.694	15.8442
435.031	14.6609	435.03	15.8798
435.364	14.7404	435.364	15.9375
435.694	14.6598	435.695	15.9779
436.026	14.6108	436.026	15.9334
436.361	14.6237	436.359	15.9398
436.696	14.6873	436.695	16.0599
437.031	14.702	437.03	16.0735
437.364	14.6609	437.364	15.9999
437.694	14.7692	437.695	15.9931
438.026	14.8655	438.025	16.066
438.361	14.7922	438.358	16.118
438.698	14.7225	438.694	16.069
439.031	14.8008	439.03	16.0869
439.362	14.9375	439.364	16.1982
439.694	14.9327	439.695	16.2032
440.025	14.8669	440.025	16.1743
440.361	14.8471	440.359	16.2225
440.696	14.8562	440.695	16.2454
441.031	14.8828	441.03	16.2533
441.364	14.8866	441.364	16.3047
441.694	15.0226	441.695	16.3042
442.025	15.1591	442.026	16.2686
442.361	15.0553	442.36	16.2913
442.697	14.9736	442.695	16.3346
443.033	14.999	443.029	16.3882
443.363	15.0585	443.364	16.4209
443.694	15.1139	443.695	16.4209
444.026	15.0706	444.025	16.4713
444.361	15.066	444.359	16.4931
444.698	15.1005	444.695	16.4432
445.031	15.1344	445.03	16.4725
445.363	15.2077	445.364	16.5721
445.694	15.2157	445.695	16.5908
446.025	15.2579	446.026	16.5226
446.361	15.3224	446.358	16.5249
446.696	15.2799	446.694	16.6339
447.031	15.2765	447.03	16.6716
447.364	15.3019	447.363	16.6128
447.692	15.3031	447.695	16.626
448.026	15.3153	448.026	16.6879
448.36	15.2901	448.36	16.7025
448.696	15.3076	448.694	16.7399
449.031	15.3651	449.03	16.7776
449.363	15.3601	449.364	16.7536
449.694	15.3984	449.695	16.7935
450.026	15.504	450.026	16.8957
450.361	15.5068	450.36	16.8941
450.696	15.4361	450.695	16.8342
451.032	15.4702	451.03	16.8385
451.364	15.5478	451.364	16.8487
451.694	15.5304	451.696	16.8578
452.026	15.5024	452.028	16.9014
452.361	15.5385	452.36	16.9266
452.698	15.5758	452.695	16.9815
453.032	15.5944	453.03	17.0231
453.364	15.6014	453.363	16.9847
453.694	15.5983	453.696	17.0117
454.028	15.6316	454.026	17.0919
454.363	15.6643	454.359	17.1609
454.698	15.6489	454.694	17.1902
455.031	15.6818	455.03	17.1237
455.364	15.7658	455.364	17.128
455.695	15.7663	455.695	17.1727
456.026	15.7152	456.028	17.1275
456.361	15.7456	456.36	17.1593
456.696	15.816	456.695	17.2495
457.031	15.8269	457.029	17.2801
457.364	15.7997	457.363	17.257
457.695	15.8069	457.696	17.2206
458.028	15.8889	458.028	17.2851
458.361	15.9273	458.36	17.3893
		458.694	17.3957
		459.029	17.3501
		459.364	17.3737
		459.695	17.4634
		460.026	17.4888
		460.36	17.4622
		460.695	17.4459
		461.029	17.4725
		461.364	17.5537
		461.695	17.5599
		462.028	17.517
		462.36	17.5147
		462.695	17.5385
		463.029	17.6275
		463.364	17.6791

## Sheet: Fig. 4e
	Young's modulus E (kPa)	Standard Error of E (kPa)	Deformation energy UT (kJ m−3)	Standard Error of UT (kJ m−3)
Before initiation	2.54467	0.08796	34.3044	1.49278
After RD front	13.829	0.14008	56.6268	3.18836

## Sheet: Fig. S5c
Time (a.u.)	Strain (%)
0	0
0.06	0
0.18	0
0.3	0
0.4	0
0.5	0
0.6	0
0.7	0
0.8	0
0.9	0
1	0
1.1	1.55682
1.2	3.11364
1.3	4.67045
1.4	6.22727
1.5	7.78409
1.6	9.34091
1.7	10.8977
1.8	12.4545
1.9	14.0114
2	15.5682
2.0125	15.5682
2.01562	15.5682
2.01641	15.5682
2.0168	15.5682
2.01689	15.5682
2.01699	15.5682
2.01702	15.5682
2.01707	15.5682
2.01709	15.5682
2.01711	15.5682
2.01713	15.5682
2.01714	15.5682
2.01715	15.5682
2.01715	15.5682
2.01715	15.5682
2.01716	15.5682
2.01716	15.5682
2.01717	15.5682
2.01717	15.5682
2.01718	15.5682
2.01718	15.5682
2.01719	15.5682
2.01719	15.5682
2.0172	15.5682
2.0172	15.5682
2.01722	15.5682
2.01722	15.5682
2.01723	15.5682
2.01724	15.5682
2.01727	15.5682
2.01729	15.5682
2.01734	15.5682
2.01739	15.5682
2.01749	15.5682
2.01754	15.5682
2.01764	15.5682
2.01773	15.5682
2.01783	15.5682
2.01793	15.5682
2.01812	15.5682
2.01822	15.5682
2.01842	15.5682
2.01861	15.5682
2.019	15.5682
2.0192	15.5682
2.01959	15.5682
2.02037	15.5682
2.02193	15.5682
2.0235	15.5682
2.02662	15.5682
2.02818	15.5682
2.03131	15.5682
2.03756	15.5682
2.05006	15.5682
2.06256	15.5682
2.08756	15.5682
2.11256	15.5682
2.13756	15.5682
2.18756	15.5682
2.23756	15.5682
2.28756	15.5682
2.38756	15.5682
2.5	15.5682
2.6	15.5682
2.7	15.5682
2.8	15.5682
2.9	15.5682
3	15.5682
3.1	15.5682
3.2	15.5682
3.3	15.5682
3.4	15.5682
3.5	15.5682
3.6	15.5682
3.7	15.5682
3.8	15.5682
3.9	15.5682
4	15.5682
4.1	15.5682
4.2	15.5682
4.3	15.5682
4.4	15.5682
4.5	15.5682
4.6	15.5682
4.7	15.5682
4.8	15.5682
4.9	15.5682
5	15.5682
5.1	15.5682
5.2	15.5682
5.3	15.5682
5.4	15.5682
5.5	15.5682
5.6	15.5682
5.7	15.5682
5.8	15.5682
5.9	15.5682
6	15.5682
6.1	15.5682
6.2	15.5682
6.3	15.5682
6.4	15.5682
6.5	15.5682
6.6	15.5682
6.7	15.5682
6.8	15.5682
6.9	15.5682
7	15.5682
7.1	14.0114
7.2	12.4545
7.3	10.8977
7.4	9.34091
7.5	7.78409
7.6	6.22727
7.7	4.67045
7.8	3.11364
7.9	1.55682
8	-2.84217e-14
8.1	0
8.2	0
8.3	0
8.4	0
8.5	0
8.6	0
8.7	0
8.8	0
8.9	0
9	0
9.1	0
9.2	0
9.3	0
9.4	0
9.5	0
9.6	0
9.7	0
9.8	0
9.9	0
10	0
10.1	0
10.2	0
10.3	0
10.4	0
10.5	0
10.6	0
10.7	0
10.8	0
10.9	0
11	0
11.1	0
11.2	0
11.3	0
11.4	0
11.5	0
11.6	0
11.7	0
11.8	0
11.9	0
12	0
12.1	0
12.2	0
12.3	0
12.4	0
12.5	0
12.6	0
12.7	0
12.8	0
12.9	0
13	0
13.1	0
13.2	0
13.3	0
13.4	0
13.5	0
13.6	0
13.7	0
13.8	0
13.9	0
14	0
14.1	0
14.2	0
14.3	0
14.4	0
14.5	0
14.6	0
14.7	0
14.8	0
14.9	0
15	0
15.1	0
15.2	0
15.3	0
15.4	0
15.5	0
15.6	0
15.7	0
15.8	0
15.9	0
16	0
16.1	0
16.2	0
16.3	0
16.4	0
16.5	0
16.6	0
16.7	0
16.8	0
16.9	0
17	0
17.1	0
17.2	0
17.3	0
17.4	0
17.5	0
17.6	0
17.7	0
17.8	0
17.9	0
18	0
18.1	0
18.2	0
18.3	0
18.4	0
18.5	0
18.6	0
18.7	0
18.8	0
18.9	0
19	0
19.1	0
19.2	0
19.3	0
19.4	0
19.5	0
19.6	0
19.7	0
19.8	0
19.9	0
20	0
20.1	0
20.2	0
20.3	0
20.4	0
20.5	0
20.6	0
20.7	0
20.8	0
20.9	0
21	0
21.1	0
21.2	0
21.3	0
21.4	0
21.5	0
21.6	0
21.7	0
21.8	0
21.9	0
22	0
22.1	0
22.2	0
22.3	0
22.4	0
22.5	0
22.6	0
22.7	0
22.8	0
22.9	0
23	0
23.1	0
23.2	0
23.3	0
23.4	0
23.5	0
23.6	0
23.7	0
23.8	0
23.9	0
24	0
24.1	0
24.2	0
24.3	0
24.4	0
24.5	0
24.6	0
24.7	0
24.8	0
24.9	0
25	0
25.1	0
25.2	0
25.3	0
25.4	0
25.5	0
25.6	0
25.7	0
25.8	0
25.9	0
26	0
26.1	0
26.2	0
26.3	0
26.4	0
26.5	0
26.6	0
26.7	0
26.8	0
26.9	0
27	0
27.1	0
27.2	0
27.3	0
27.4	0
27.5	0
27.6	0
27.7	0
27.8	0
27.9	0
28	0
28.1	0
28.2	0
28.3	0
28.4	0
28.5	0
28.6	0
28.7	0
28.8	0
28.9	0
29	0
29.1	0
29.2	0
29.3	0
29.4	0
29.5	0
29.6	0
29.7	0
29.8	0
29.9	0
30	0
30.1	0
30.2	0
30.3	0
30.4	0
30.5	0
30.6	0
30.7	0
30.8	0
30.9	0
31	0
31.1	0
31.2	0
31.3	0
31.4	0
31.5	0
31.6	0
31.7	0
31.8	0
31.9	0
32	0
32.1	0
32.2	0
32.3	0
32.4	0
32.5	0
32.6	0
32.7	0
32.8	0
32.9	0
33	0
33.1	0
33.2	0
33.3	0
33.4	0
33.5	0
33.6	0
33.7	0
33.8	0
33.9	0
34	0
34.1	0
34.2	0
34.3	0
34.4	0
34.5	0
34.6	0
34.7	0
34.8	0
34.9	0
35	0
35.1	0
35.2	0
35.3	0
35.4	0
35.5	0
35.6	0
35.7	0
35.8	0
35.9	0
36	0
36.1	0
36.2	0
36.3	0
36.4	0
36.5	0
36.6	0
36.7	0
36.8	0
36.9	0
37	0
37.1	0
37.2	0
37.3	0
37.4	0
37.5	0
37.6	0
37.7	0
37.8	0
37.9	0
38	0
38.1	0
38.2	0
38.3	0
38.4	0
38.5	0
38.6	0
38.7	0
38.8	0
38.9	0
39	0
39.1	0
39.2	0
39.3	0
39.4	0
39.5	0
39.6	0
39.7	0
39.8	0
39.9	0
40	0
40.1	0
40.2	0
40.3	0
40.4	0
40.5	0
40.6	0
40.7	0
40.8	0
40.9	0
41	0
41.1	0
41.2	0
41.3	0
41.4	0
41.5	0
41.6	0
41.7	0
41.8	0
41.9	0
42	0
42.1	0
42.2	0
42.3	0
42.4	0
42.5	0
42.6	0
42.7	0
42.8	0
42.9	0
43	0
43.1	0
43.2	0
43.3	0
43.4	0
43.5	0
43.6	0
43.7	0
43.8	0
43.9	0
44	0
44.1	0
44.2	0
44.3	0
44.4	0
44.5	0
44.6	0
44.7	0
44.8	0
44.9	0
45	0
45.1	0
45.2	0
45.3	0
45.4	0
45.5	0
45.6	0
45.7	0
45.8	0
45.9	0
46	0
46.1	0
46.2	0
46.3	0
46.4	0
46.5	0
46.6	0
46.7	0
46.8	0
46.9	0
47	0
47.1	0
47.2	0
47.3	0
47.4	0
47.5	0
47.6	0
47.7	0
47.8	0
47.9	0
48	0
48.1	0
48.2	0
48.3	0
48.4	0
48.5	0
48.6	0
48.7	0
48.8	0
48.9	0
49	0
49.1	0
49.2	0
49.3	0
49.4	0
49.5	0
49.6	0
49.7	0
49.8	0
49.9	0
50	0
50.1	0
50.2	0
50.3	0
50.4	0
50.5	0
50.6	0
50.7	0
50.8	0
50.9	0
51	0
51.1	0
51.2	0
51.3	0
51.4	0
51.5	0
51.6	0
51.7	0
51.8	0
51.9	0
52	0
52.1	0
52.2	0
52.3	0
52.4	0
52.5	0
52.6	0
52.7	0
52.8	0
52.9	0
53	0
53.1	0
53.2	0
53.3	0
53.4	0
53.5	0
53.6	0
53.7	0
53.8	0
53.9	0
54	0
54.1	0
54.2	0
54.3	0
54.4	0
54.5	0
54.6	0
54.7	0
54.8	0
54.9	0
55	0
55.1	0
55.2	0
55.3	0
55.4	0
55.5	0
55.6	0
55.7	0
55.8	0
55.9	0
56	0
56.1	0
56.2	0
56.3	0
56.4	0
56.5	0
56.6	0
56.7	0
56.8	0
56.9	0
57	0
57.1	0
57.2	0
57.3	0
57.4	0
57.5	0
57.6	0
57.7	0
57.8	0
57.9	0
58	0
58.1	0
58.2	0
58.3	0
58.4	0
58.5	0
58.6	0
58.7	0
58.8	0
58.9	0
59	0
59.1	0
59.2	0
59.3	0
59.4	0
59.5	0
59.6	0
59.7	0
59.8	0
59.9	0
60	0

## Sheet: Fig. S6b
Time (min)	G' (kPa)
0.000333333	0.00165
0.00267	7.6276e-07
0.00483	7.5411e-07
0.00717	6.3445e-07
0.0095	5.9007e-07
0.01183	5.7627e-07
0.01417	3.7034e-07
0.0165	2.3804e-07
0.01883	1.0085e-07
0.02117	1.1279e-07
0.02367	2.333e-07
0.026	3.3495e-07
0.0285	3.9296e-07
0.031	4.1493e-07
0.03333	5.0272e-07
0.03583	4.6656e-07
0.03833	4.999e-07
0.041	3.7141e-07
0.0435	2.8827e-07
0.046	2.6169e-07
0.04867	3.0913e-07
0.05133	3.1611e-07
0.05383	3.277e-07
0.0565	3.3063e-07
0.05917	3.928e-07
0.06183	3.9853e-07
0.06467	3.547e-07
0.06733	3.1552e-07
0.07017	2.8064e-07
0.07283	2.4547e-07
0.07567	2.7744e-07
0.0785	2.343e-07
0.08133	2.4192e-07
0.08417	1.935e-07
0.08717	2.2873e-07
0.09	2.0816e-07
0.09283	0.00033053
0.09583	0.00020241
0.09883	0.00051562
0.10183	2.8875e-07
0.10483	2.6395e-07
0.10783	2.0871e-07
0.111	1.6579e-07
0.114	1.5658e-07
0.11717	1.1071e-07
0.12033	6.6512e-08
0.1235	0.00071701
0.12667	0.00103
0.12983	6.9638e-08
0.133	6.4564e-08
0.13633	8.4498e-08
0.13967	1.5698e-07
0.14283	2.1318e-07
0.14617	2.3527e-07
0.14967	2.6128e-07
0.153	3.0291e-07
0.15633	2.8545e-07
0.15983	2.6352e-07
0.16333	2.7978e-07
0.16683	2.4658e-07
0.17033	2.1194e-07
0.17383	1.7804e-07
0.17733	1.7145e-07
0.181	1.6845e-07
0.18467	1.4364e-07
0.18817	1.4858e-07
0.192	0.00081017
0.19567	0.00218
0.19933	0.00235
0.20317	0.00196
0.20683	2.5998e-07
0.21067	2.5713e-07
0.2145	2.3278e-07
0.2185	1.5702e-07
0.22233	1.1346e-07
0.22633	1.1975e-07
0.23033	1.9119e-07
0.23433	2.3655e-07
0.23833	2.1787e-07
0.24233	0.00029765
0.2465	0.0013
0.2505	0.00241
0.25467	0.00279
0.25883	0.00138
0.26317	0.00036477
0.26733	9.0863e-08
0.27167	6.8638e-05
0.276	0.00095299
0.28033	0.00115
0.28467	0.00162
0.28917	0.00109
0.2935	0.00055274
0.298	0.00109
0.3025	1.3733e-07
0.30717	1.5457e-07
0.31167	0.00024676
0.31633	0.00137
0.321	0.00362
0.32567	0.00459
0.33033	0.00621
0.33517	0.0049
0.34	0.00369
0.34483	0.00231
0.34967	0.00151
0.3545	0.00294
0.3595	0.00345
0.3645	0.00384
0.3695	0.00258
0.3745	0.00245
0.37967	0.00247
0.38483	0.00376
0.39	0.00427
0.39517	0.00511
0.4005	0.00476
0.40583	0.00551
0.41117	0.00494
0.4165	0.00735
0.42183	0.00786
0.42733	0.00893
0.43283	0.00644
0.43833	0.00559
0.444	0.00541
0.44967	0.00594
0.45533	0.00576
0.461	0.00515
0.46683	0.00701
0.47267	0.00917
0.4785	0.01007
0.48433	0.00944
0.49033	0.00797
0.49633	0.00792
0.50233	0.00728
0.50833	0.00702
0.5145	0.00706
0.52067	0.00739
0.52683	0.00956
0.53317	0.01052
0.5395	0.01077
0.54583	0.01008
0.55217	0.01038
0.55867	0.01024
0.56517	0.00864
0.57167	0.00606
0.57833	0.00678
0.585	0.00896
0.59167	0.01107
0.5985	0.01109
0.60533	0.01239
0.61217	0.01277
0.619	0.01434
0.626	0.01611
0.633	0.01735
0.64017	0.01685
0.64717	0.01579
0.65433	0.01591
0.66167	0.01608
0.669	0.01642
0.67633	0.01723
0.68367	0.0178
0.69117	0.01818
0.69867	0.01856
0.70617	0.01817
0.71383	0.02012
0.7215	0.02075
0.72933	0.01915
0.73717	0.01881
0.745	0.02004
0.753	0.02278
0.761	0.02232
0.769	0.02098
0.77717	0.02224
0.78533	0.02456
0.7935	0.02475
0.80183	0.02293
0.81017	0.02423
0.81867	0.02609
0.827	0.02572
0.83567	0.02862
0.84433	0.02884
0.853	0.02708
0.86167	0.02781
0.8705	0.02908
0.87933	0.02943
0.88833	0.02938
0.89733	0.0303
0.9065	0.02976
0.91567	0.03068
0.92483	0.03261
0.93417	0.03426
0.9435	0.03638
0.953	0.03667
0.9625	0.03434
0.97217	0.03628
0.98183	0.03637
0.9915	0.03727
1.00133	0.04065
1.01117	0.04308
1.02117	0.04241
1.03117	0.04082
1.04133	0.04047
1.0515	0.04204
1.06183	0.04284
1.07217	0.04534
1.0825	0.04503
1.09333	0.04559
1.10333	0.04558
1.115	0.0472
1.125	0.04856
1.13667	0.04817
1.14667	0.04931
1.15833	0.05089
1.16833	0.05082
1.18	0.05281
1.19167	0.05365
1.20333	0.05285
1.21333	0.05332
1.225	0.05772
1.23667	0.05875
1.24833	0.05896
1.26	0.05905
1.27333	0.06221
1.285	0.06244
1.29667	0.06539
1.30833	0.06393
1.32167	0.06818
1.33333	0.06775
1.345	0.06681
1.35833	0.06869
1.37	0.06947
1.38333	0.07151
1.39667	0.0706
1.41	0.07625
1.42167	0.07682
1.435	0.07649
1.44833	0.07497
1.46167	0.07935
1.475	0.07958
1.48833	0.08155
1.50167	0.08164
1.51667	0.08415
1.53	0.08654
1.54333	0.08604
1.55833	0.08766
1.57167	0.09011
1.58667	0.09198
1.6	0.09172
1.615	0.09273
1.63	0.0949
1.645	0.09601
1.65833	0.09827
1.67333	0.09718
1.68833	0.10156
1.70333	0.10285
1.72	0.10505
1.735	0.10568
1.75	0.10696
1.76667	0.11049
1.78167	0.11118
1.79667	0.11231
1.81333	0.11493
1.83	0.11568
1.845	0.11724
1.86167	0.11961
1.87833	0.12221
1.895	0.12209
1.91167	0.12407
1.92833	0.12592
1.945	0.1288
1.96333	0.13007
1.98	0.13079
1.99667	0.13313
2.015	0.13619
2.03167	0.13728
2.05	0.13962
2.06833	0.14198
2.08667	0.1457
2.105	0.14556
2.12333	0.14835
2.14167	0.14714
2.16	0.15188
2.17833	0.15366
2.19667	0.15629
2.21667	0.15676
2.235	0.16118
2.255	0.16287
2.275	0.16567
2.29333	0.16865
2.31333	0.1697
2.33333	0.17292
2.35333	0.17522
2.37333	0.17682
2.39333	0.17829
2.415	0.18184
2.435	0.18431
2.45667	0.18762
2.47667	0.1896
2.49833	0.1911
2.52	0.19315
2.54167	0.19713
2.56333	0.19837
2.585	0.20252
2.60667	0.20508
2.62833	0.20691
2.65167	0.20928
2.67333	0.21242
2.69667	0.21378
2.71833	0.21853
2.74167	0.22123
2.765	0.22195
2.78833	0.22567
2.81167	0.23036
2.83667	0.23248
2.86	0.23486
2.88333	0.23774
2.90833	0.24117
2.93333	0.24488
2.95667	0.24708
2.98167	0.25156
3.00667	0.25428
3.03167	0.25732
3.05833	0.25973
3.08333	0.26254
3.10833	0.26623
3.135	0.26954
3.16167	0.27208
3.18833	0.27413
3.21333	0.27877
3.24167	0.28105
3.26833	0.28644
3.295	0.28874
3.32333	0.29135
3.35	0.2949
3.37833	0.29862
3.40667	0.30229
3.435	0.30476
3.46333	0.30931
3.49167	0.31232
3.52	0.3157
3.55	0.31703
3.57833	0.32272
3.60833	0.32714
3.63833	0.33053
3.66833	0.3344
3.69833	0.33824
3.72833	0.34152
3.76	0.3456
3.79	0.35133
3.82167	0.35323
3.85333	0.3581
3.885	0.35986
3.91667	0.36381
3.94833	0.36934
3.98167	0.37369
4.01333	0.37663
4.04667	0.38003
4.08	0.38453
4.11333	0.38731
4.14667	0.3938
4.18167	0.39596
4.215	0.40067
4.25	0.4038
4.285	0.40998
4.32	0.41239
4.355	0.41787
4.39	0.42086
4.425	0.42477
4.46167	0.42677
4.49833	0.43582
4.535	0.43818
4.57167	0.4418
4.60833	0.44767
4.64667	0.45097
4.68333	0.45632
4.72167	0.4606
4.76	0.46476
4.79833	0.46872
4.83833	0.4739
4.87667	0.47751
4.91667	0.48277
4.95667	0.48746
4.99667	0.49201
5.03667	0.49754
5.07667	0.50264
5.11833	0.50521
5.16	0.51012
5.20167	0.51415
5.24333	0.52014
5.285	0.52456
5.32833	0.52823
5.37167	0.53334
5.415	0.5404
5.45833	0.54296
5.50167	0.54731
5.54667	0.55225
5.59	0.55794
5.635	0.56169
5.68167	0.56732
5.72667	0.57252
5.77333	0.57584
5.81833	0.58204
5.865	0.58805
5.91333	0.59178
5.96	0.5965
6.00833	0.6013
6.05667	0.6063
6.105	0.61069
6.15333	0.61739
6.20333	0.62228
6.25167	0.62675
6.30167	0.63137
6.35333	0.63834
6.40333	0.64078
6.455	0.6459
6.50667	0.65177
6.55833	0.65755
6.61	0.66259
6.66333	0.66735
6.71667	0.67316
6.77	0.67798
6.82333	0.6823
6.87833	0.68843
6.93333	0.69296
6.98833	0.69818
7.04333	0.70545
7.1	0.70956
7.15667	0.71383
7.21333	0.72001
7.27	0.72352
7.32833	0.73064
7.38667	0.73481
7.445	0.73967
7.50333	0.74596
7.56333	0.75003
7.62333	0.7557
7.68333	0.76177
7.745	0.76665
7.80667	0.7734
7.86833	0.77852
7.93	0.78257
7.99333	0.78969
8.05667	0.79278
8.12	0.79938
8.185	0.804
8.25	0.80931
8.315	0.81485
8.38	0.82013
8.44667	0.82578
8.51333	0.83109
8.58	0.83633
8.64833	0.84206
8.71667	0.84676
8.785	0.85224
8.855	0.85816
8.925	0.86256
8.995	0.868
9.06667	0.87452
9.13667	0.87888
9.21	0.88455
9.28167	0.8911
9.355	0.8963
9.42833	0.90153
9.50333	0.90693
9.57833	0.91093
9.65333	0.91748
9.73	0.92262
9.80667	0.92848
9.88333	0.93344
9.96	0.93714
10.0383	0.94346
10.1183	0.94879
10.1967	0.95376
10.2783	0.95986
10.3583	0.9636
10.44	0.97071
10.5217	0.97509
10.605	0.97962
10.6867	0.98647
10.7717	0.99118
10.855	0.99451
10.9417	1.0013
11.0267	1.0075
11.1133	1.0112
11.2	1.016
11.2883	1.0224
11.3767	1.0268
11.465	1.0324
11.555	1.037
11.6467	1.042
11.7367	1.0467
11.8283	1.052
11.9217	1.0575
12.015	1.0619
12.1083	1.0675
12.2033	1.0716
12.2983	1.0769
12.395	1.0837
12.4917	1.0863
12.59	1.091
12.6883	1.0957
12.7867	1.1013
12.8867	1.1053
12.9883	1.1118
13.09	1.1163
13.1917	1.1215
13.295	1.1257
13.3983	1.1309
13.5033	1.1344
13.6083	1.1383
13.715	1.1444
13.8217	1.1493
13.93	1.1546
14.0383	1.1577
14.1467	1.1624
14.2583	1.1671
14.3683	1.1721
14.48	1.1751
14.5933	1.1805
14.7067	1.1849
14.8217	1.1895
14.9367	1.1939
15.0533	1.1991
15.1717	1.2018
15.2883	1.2073
15.4083	1.2125
15.5283	1.2156
15.6483	1.2202
15.77	1.2246
15.8933	1.2283
16.0167	1.2313
16.1417	1.2371
16.275	1.2413
16.3917	1.2455
16.525	1.2497
16.6417	1.2536
16.775	1.2579
16.9083	1.2617
17.0417	1.267
17.175	1.2702
17.3083	1.2739
17.4417	1.2778
17.575	1.282
17.7083	1.2862
17.8583	1.2905
17.9917	1.2928
18.125	1.2968
18.275	1.3005
18.4083	1.3046
18.5583	1.308
18.6917	1.3123
18.8417	1.316
18.9917	1.3189
19.1417	1.3215
19.2917	1.3266
19.4417	1.3292
19.5917	1.3328
19.7417	1.3363
19.8917	1.3392
20.0417	1.343
20.1917	1.3449
20.3583	1.3495
20.5083	1.3521
20.675	1.3553
20.825	1.359
20.9917	1.3608
21.1583	1.3646
21.325	1.367
21.4917	1.3708
21.6583	1.3742
21.825	1.3761
21.9917	1.3805
22.1583	1.383
22.325	1.3861
22.5083	1.3887
22.675	1.3921
22.8583	1.3947
23.025	1.3969
23.2083	1.4005
23.3917	1.4025
23.575	1.4046
23.7417	1.4073
23.925	1.4097
24.125	1.413
24.3083	1.4139
24.4917	1.4179
24.675	1.4207
24.875	1.4237
25.0583	1.4254
25.2583	1.4278
25.4583	1.4305
25.6417	1.4319
25.8417	1.4347
26.0417	1.438
26.2417	1.441
26.4583	1.4418
26.6583	1.4436
26.8583	1.4458
27.075	1.4484
27.275	1.4509
27.4917	1.4521
27.7083	1.4556
27.9083	1.4571
28.125	1.4647
28.3417	1.4792
28.5583	1.5135
28.7917	1.5836
29.0083	1.7025
29.225	1.8529
29.4583	2.0094
29.6917	2.1545
29.9083	2.2823
30.1417	2.4041
30.375	2.5125
30.6083	2.6068
30.8417	2.6896
31.0917	2.7522
31.325	2.804
31.5583	2.8509
31.8083	2.8977
32.0583	2.9455
32.3083	2.9939
32.5583	3.0473
32.8083	3.1007
33.0583	3.1621
33.3083	3.2232
33.5583	3.2833
33.825	3.3484
34.0917	3.4171
34.3417	3.4857
34.6083	3.5538
34.875	3.6242
35.1417	3.6909
35.425	3.7565
35.6917	3.8226
35.9583	3.8853
36.2417	3.9492
36.525	4.0117
36.8083	4.0575
37.0917	4.1192
37.375	4.1764
37.6583	4.2329
37.9417	4.2859
38.2417	4.3406
38.5417	4.3865
38.825	4.431
39.125	4.4734
39.425	4.5125
39.7417	4.5655
40.0417	4.5997
40.3417	4.6309
40.6583	4.6638
40.975	4.691
41.2917	4.7188
41.6083	4.7446
41.925	4.768
42.2417	4.7848
42.575	4.8036
42.8917	4.8212
43.225	4.8364
43.5583	4.8503
43.8917	4.8608
44.2417	4.8685
44.575	4.875
44.925	4.868
45.2583	4.8751
45.6083	4.8801
45.9583	4.8801
46.3083	4.8815
46.675	4.8803
47.025	4.8848
47.3917	4.8879
47.7583	4.8884
48.125	4.8899
48.4917	4.8919
48.8583	4.892
49.2417	4.8961
49.625	4.8999
49.9917	4.9003
50.375	4.9069
50.775	4.9096
51.1583	4.9157
51.5583	4.9236
51.9417	4.9284
52.3417	4.933
52.7417	4.9396
53.1583	4.9453
53.5583	4.9596
53.975	4.9634
54.3917	4.9672
54.8083	4.9722
55.225	4.9772
55.6583	4.9814
56.075	4.9866
56.5083	4.9911
56.9417	4.9876
57.375	4.9918
57.825	4.9965
58.2583	5.0014
58.7083	5.0023
59.1583	5.0044
59.6083	5.0053
60.075	5.0076
60.5417	5.0147
60.9917	5.0136
61.475	5.0139
61.9417	5.0145
62.4083	5.0169
62.8917	5.0111
63.375	5.0125
63.8583	5.0082
64.3583	5.0134
64.8417	5.0109
65.3417	5.0118
65.8417	5.0099
66.3417	5.0084
66.8583	5.0081
67.375	5.0133
67.8917	5.0103
68.4083	5.0058
68.9417	5.0054
69.4583	5.0038
69.9917	4.9953
70.525	4.9984
71.075	4.9992
71.625	4.9965
72.175	4.9971
72.725	4.994
73.275	4.9947
73.8417	4.9923
74.4083	4.9896
74.975	4.9886
75.5583	4.9939
76.125	4.9952
76.7083	4.9929
77.3083	4.9844
77.8917	4.9876
78.4917	4.9871
79.0917	4.9878
79.7083	4.9916
80.3083	4.9898
80.925	4.9899
81.5417	4.9903
82.175	4.9898
82.8083	4.9878
83.4417	4.9885
84.075	4.9909
84.725	4.9929
85.375	4.9941
86.025	4.9948
86.6917	4.9974
87.3417	5.0002
88.025	4.9987
88.6917	5.0014
